# Supplementary material for: Who Cries Wolf, and When? Manipulation of Perceived Threats to Preserve Rank in Cooperative Groups
Source: PLoS One. 2013 Sep 12;8(9):e73863. doi: 10.1371/journal.pone.0073863 (PMC3772075; doi:10.1371/journal.pone.0073863)
Supplement: Dataset S1 — Raw data for Study 1. (CSV) [file pone.0073863.s008.csv]

session_id	period	id	group_id	high_rank	endowment	amt_spent_inc_threat	contribution	group_failed	prop_contributed	propr_spent_inc_threat	sub_perc_threat_0100	female
1	1	1	1	1	80	10	0	0	0	0.125	50	0
1	2	1	1	1	80	10	30	0	0.375	0.125	43	0
1	3	1	1	1	80	10	0	0	0	0.125	50	0
1	4	1	1	1	80	10	40	0	0.5	0.125	50	0
1	5	1	1	1	80	10	10	0	0.125	0.125	41	0
1	6	1	1	1	80	10	0	0	0	0.125	0	0
1	7	1	1	0	50	0	40	0	0.8	0	20	0
1	8	1	1	0	50	0	50	0	1	0	43	0
1	9	1	1	0	50	0	40	0	0.8	0	0	0
1	10	1	1	0	50	0	0	0	0	0	28	0
1	11	1	1	0	50	0	0	1	0	0	64	0
1	12	1	1	0	50	0	50	0	1	0	19	0
1	13	1	1	0	50	0	11	0	0.22	0	5	0
1	14	1	1	1	80	10	15	0	0.1875	0.125	50	0
1	15	1	1	1	80	10	15	0	0.1875	0.125	15	0
1	16	1	1	0	50	0	11	0	0.22	0	0	0
1	17	1	1	1	80	10	1	0	0.0125	0.125	50	0
1	18	1	1	1	80	10	1	0	0.0125	0.125	50	0
1	19	1	1	1	80	10	1	0	0.0125	0.125	0	0
1	20	1	1	0	50	0	11	0	0.22	0	25	0
1	1	2	2	0	50	0	30	0	0.6	0	100	1
1	2	2	2	0	50	0	30	0	0.6	0	100	1
1	3	2	2	1	80	0	50	0	0.625	0	50	1
1	4	2	2	0	50	0	30	0	0.6	0	100	1
1	5	2	2	0	50	0	30	0	0.6	0	50	1
1	6	2	2	0	50	0	30	0	0.6	0	100	1
1	7	2	2	0	50	0	20	0	0.4	0	100	1
1	8	2	2	0	50	0	30	0	0.6	0	51	1
1	9	2	2	0	50	0	20	1	0.4	0	32	1
1	10	2	2	0	50	0	20	0	0.4	0	100	1
1	11	2	2	0	50	0	35	0	0.7	0	30	1
1	12	2	2	0	50	0	10	0	0.2	0	41	1
1	13	2	2	0	50	0	40	0	0.8	0	30	1
1	14	2	2	0	50	0	0	0	0	0	100	1
1	15	2	2	1	80	0	35	0	0.4375	0	30	1
1	16	2	2	0	50	0	30	0	0.6	0	87	1
1	17	2	2	0	50	0	15	1	0.3	0	100	1
1	18	2	2	0	50	0	0	0	0	0	36	1
1	19	2	2	0	50	0	5	0	0.1	0	24	1
1	20	2	2	1	80	0	35	0	0.4375	0	37	1
1	1	3	1	0	50	0	50	0	1	0	100	1
1	2	3	1	0	50	0	40	0	0.8	0	93	1
1	3	3	1	0	50	0	40	0	0.8	0	100	1
1	4	3	1	0	50	0	40	0	0.8	0	100	1
1	5	3	1	0	50	0	15	0	0.3	0	91	1
1	6	3	1	0	50	0	0	0	0	0	50	1
1	7	3	1	1	80	4	0	0	0	0.05	0	1
1	8	3	1	1	80	0	0	0	0	0	43	1
1	9	3	1	1	80	0	0	0	0	0	0	1
1	10	3	1	1	80	0	0	0	0	0	28	1
1	11	3	1	0	50	0	0	1	0	0	64	1
1	12	3	1	0	50	0	10	0	0.2	0	19	1
1	13	3	1	0	50	1	0	0	0	0.02	0	1
1	14	3	1	0	50	0	50	0	1	0	100	1
1	15	3	1	0	50	0	0	0	0	0	65	1
1	16	3	1	0	50	0	0	0	0	0	0	1
1	17	3	1	0	50	0	50	0	1	0	100	1
1	18	3	1	0	50	0	50	0	1	0	100	1
1	19	3	1	0	50	0	0	0	0	0	50	1
1	20	3	1	1	80	5	0	0	0	0.0625	0	1
1	1	4	2	1	80	6	30	0	0.375	0.075	70	1
1	2	4	2	1	80	6	60	0	0.75	0.075	70	1
1	3	4	2	0	50	0	0	0	0	0	50	1
1	4	4	2	1	80	6	25	0	0.3125	0.075	70	1
1	5	4	2	1	80	6	0	0	0	0.075	20	1
1	6	4	2	1	80	6	32	0	0.4	0.075	70	1
1	7	4	2	1	80	6	34	0	0.425	0.075	70	1
1	8	4	2	1	80	4	20	0	0.25	0.05	31	1
1	9	4	2	1	80	6	0	1	0	0.075	2	1
1	10	4	2	1	80	6	20	0	0.25	0.075	70	1
1	11	4	2	1	80	6	4	0	0.05	0.075	0	1
1	12	4	2	1	80	6	4	0	0.05	0.075	11	1
1	13	4	2	1	80	6	0	0	0	0.075	0	1
1	14	4	2	1	80	6	32	0	0.4	0.075	70	1
1	15	4	2	0	50	6	0	0	0	0.12	0	1
1	16	4	2	0	50	3	0	0	0	0.06	72	1
1	17	4	2	1	80	4	10	1	0.125	0.05	80	1
1	18	4	2	1	80	4	0	0	0	0.05	16	1
1	19	4	2	1	80	5	0	0	0	0.0625	0	1
1	20	4	2	0	50	6	0	0	0	0.12	7	1
1	1	5	1	0	50	0	50	0	1	0	100	1
1	2	5	1	0	50	0	50	0	1	0	93	1
1	3	5	1	0	50	0	50	0	1	0	100	1
1	4	5	1	0	50	0	50	0	1	0	100	1
1	5	5	1	0	50	0	40	0	0.8	0	91	1
1	6	5	1	0	50	0	25	0	0.5	0	50	1
1	7	5	1	0	50	0	0	0	0	0	20	1
1	8	5	1	0	50	0	10	0	0.2	0	43	1
1	9	5	1	0	50	0	0	0	0	0	0	1
1	10	5	1	0	50	0	10	0	0.2	0	28	1
1	11	5	1	1	80	0	20	1	0.25	0	64	1
1	12	5	1	1	80	0	5	0	0.0625	0	19	1
1	13	5	1	1	80	0	0	0	0	0	5	1
1	14	5	1	0	50	0	50	0	1	0	100	1
1	15	5	1	0	50	0	10	0	0.2	0	65	1
1	16	5	1	1	80	0	0	0	0	0	0	1
1	17	5	1	0	50	0	50	0	1	0	100	1
1	18	5	1	0	50	0	50	0	1	0	100	1
1	19	5	1	0	50	0	20	0	0.4	0	50	1
1	20	5	1	0	50	0	0	0	0	0	25	1
1	1	6	2	0	50	7	35	0	0.7	0.14	65	0
1	2	6	2	0	50	7	31	0	0.62	0.14	65	0
1	3	6	2	0	50	10	25	0	0.5	0.2	0	0
1	4	6	2	0	50	3	40	0	0.8	0.06	85	0
1	5	6	2	0	50	4	36	0	0.72	0.08	30	0
1	6	6	2	0	50	2	38	0	0.76	0.04	90	0
1	7	6	2	0	50	3	37	0	0.74	0.06	85	0
1	8	6	2	0	50	3	30	0	0.6	0.06	36	0
1	9	6	2	0	50	-10	15	1	0.3	-0.2	82	0
1	10	6	2	0	50	-2	32	0	0.64	-0.04	100	0
1	11	6	2	0	50	0	30	0	0.6	0	30	0
1	12	6	2	0	50	0	28	0	0.56	0	41	0
1	13	6	2	0	50	0	35	0	0.7	0	30	0
1	14	6	2	0	50	2	34	0	0.68	0.04	90	0
1	15	6	2	0	50	0	30	0	0.6	0	30	0
1	16	6	2	1	80	10	40	0	0.5	0.125	37	0
1	17	6	2	0	50	-1	35	1	0.7	-0.02	100	0
1	18	6	2	0	50	-1	35	0	0.7	-0.02	41	0
1	19	6	2	0	50	-1	10	0	0.2	-0.02	29	0
1	20	6	2	0	50	-1	20	0	0.4	-0.02	42	0
2	1	7	3	1	80	0	31	0	0.3875	0	64	1
2	2	7	3	1	80	0	32	0	0.4	0	44	1
2	3	7	3	1	80	0	21	1	0.2625	0	53	1
2	4	7	3	1	80	0	31	0	0.3875	0	4	1
2	5	7	3	0	50	0	0	0	0	0	68	1
2	6	7	3	0	50	0	21	1	0.42	0	59	1
2	7	7	3	0	50	0	21	0	0.42	0	17	1
2	8	7	3	0	50	0	50	0	1	0	75	1
2	9	7	3	0	50	0	0	1	0	0	100	1
2	10	7	3	0	50	0	0	0	0	0	100	1
2	11	7	3	0	50	0	1	1	0.02	0	100	1
2	12	7	3	0	50	0	21	0	0.42	0	11	1
2	13	7	3	1	80	0	1	0	0.0125	0	46	1
2	14	7	3	1	80	0	1	0	0.0125	0	0	1
2	15	7	3	0	50	0	1	0	0.02	0	76	1
2	16	7	3	1	80	0	1	0	0.0125	0	100	1
2	17	7	3	1	80	0	0	1	0	0	35	1
2	18	7	3	1	80	0	0	0	0	0	0	1
2	19	7	3	1	80	0	1	0	0.0125	0	0	1
2	20	7	3	0	50	0	1	0	0.02	0	25	1
2	1	8	4	0	50	0	0	0	0	0	25	1
2	2	8	4	1	80	0	0	0	0	0	30	1
2	3	8	4	1	80	0	40	0	0.5	0	76	1
2	4	8	4	1	80	0	50	0	0.625	0	68	1
2	5	8	4	1	80	0	80	0	1	0	100	1
2	6	8	4	0	50	0	0	0	0	0	30	1
2	7	8	4	1	80	0	35	0	0.4375	0	61	1
2	8	8	4	1	80	0	75	0	0.9375	0	100	1
2	9	8	4	0	50	0	0	0	0	0	40	1
2	10	8	4	0	50	0	45	0	0.9	0	100	1
2	11	8	4	0	50	0	0	0	0	0	35	1
2	12	8	4	0	50	0	40	0	0.8	0	79	1
2	13	8	4	0	50	0	0	0	0	0	40	1
2	14	8	4	0	50	0	0	0	0	0	90	1
2	15	8	4	0	50	0	0	0	0	0	48	1
2	16	8	4	1	80	0	0	0	0	0	40	1
2	17	8	4	1	80	0	0	0	0	0	49	1
2	18	8	4	1	80	0	30	0	0.375	0	95	1
2	19	8	4	1	80	0	60	0	0.75	0	100	1
2	20	8	4	0	50	0	30	0	0.6	0	81	1
2	1	9	3	0	50	1	49	0	0.98	0.02	59	0
2	2	9	3	0	50	3	47	0	0.94	0.06	29	0
2	3	9	3	0	50	0	0	1	0	0	53	0
2	4	9	3	0	50	0	0	0	0	0	4	0
2	5	9	3	1	80	8	0	0	0	0.1	28	0
2	6	9	3	1	80	4	0	1	0	0.05	39	0
2	7	9	3	1	80	0	0	0	0	0	17	0
2	8	9	3	1	80	7	13	0	0.1625	0.0875	40	0
2	9	9	3	1	80	5	20	1	0.25	0.0625	75	0
2	10	9	3	1	80	10	20	0	0.25	0.125	50	0
2	11	9	3	0	50	4	0	1	0	0.08	80	0
2	12	9	3	0	50	0	0	0	0	0	11	0
2	13	9	3	0	50	3	0	0	0	0.06	31	0
2	14	9	3	0	50	-5	0	0	0	-0.1	25	0
2	15	9	3	1	80	5	9	0	0.1125	0.0625	51	0
2	16	9	3	0	50	6	0	0	0	0.12	70	0
2	17	9	3	0	50	-7	0	1	0	-0.14	70	0
2	18	9	3	0	50	-5	45	0	0.9	-0.1	25	0
2	19	9	3	0	50	-3	0	0	0	-0.06	15	0
2	20	9	3	0	50	-4	0	0	0	-0.08	45	0
2	1	10	4	1	80	5	30	0	0.375	0.0625	0	1
2	2	10	4	0	50	4	25	0	0.5	0.08	10	1
2	3	10	4	0	50	6	35	0	0.7	0.12	46	1
2	4	10	4	0	50	8	30	0	0.6	0.16	28	1
2	5	10	4	0	50	7	40	0	0.8	0.14	65	1
2	6	10	4	1	80	6	40	0	0.5	0.075	0	1
2	7	10	4	0	50	6	35	0	0.7	0.12	31	1
2	8	10	4	0	50	8	40	0	0.8	0.16	60	1
2	9	10	4	0	50	8	25	0	0.5	0.16	0	1
2	10	10	4	1	80	7	70	0	0.875	0.0875	65	1
2	11	10	4	0	50	7	26	0	0.52	0.14	0	1
2	12	10	4	1	80	5	65	0	0.8125	0.0625	54	1
2	13	10	4	0	50	6	30	0	0.6	0.12	10	1
2	14	10	4	1	80	7	70	0	0.875	0.0875	55	1
2	15	10	4	0	50	8	36	0	0.72	0.16	8	1
2	16	10	4	0	50	8	36	0	0.72	0.16	0	1
2	17	10	4	0	50	7	26	0	0.52	0.14	14	1
2	18	10	4	0	50	7	40	0	0.8	0.14	60	1
2	19	10	4	0	50	6	40	0	0.8	0.12	70	1
2	20	10	4	0	50	7	40	0	0.8	0.14	46	1
2	1	11	3	0	50	0	35	0	0.7	0	64	0
2	2	11	3	0	50	0	40	0	0.8	0	44	0
2	3	11	3	0	50	0	50	1	1	0	53	0
2	4	11	3	0	50	0	30	0	0.6	0	4	0
2	5	11	3	0	50	0	35	0	0.7	0	68	0
2	6	11	3	0	50	0	0	1	0	0	59	0
2	7	11	3	0	50	0	10	0	0.2	0	17	0
2	8	11	3	0	50	0	30	0	0.6	0	75	0
2	9	11	3	0	50	0	50	1	1	0	100	0
2	10	11	3	0	50	7	0	0	0	0.14	65	0
2	11	11	3	1	80	5	0	1	0	0.0625	75	0
2	12	11	3	1	80	0	30	0	0.375	0	11	0
2	13	11	3	0	50	0	25	0	0.5	0	46	0
2	14	11	3	0	50	0	15	0	0.3	0	0	0
2	15	11	3	0	50	0	20	0	0.4	0	76	0
2	16	11	3	0	50	2	30	0	0.6	0.04	90	0
2	17	11	3	0	50	0	0	1	0	0	35	0
2	18	11	3	0	50	0	5	0	0.1	0	0	0
2	19	11	3	0	50	0	5	0	0.1	0	0	0
2	20	11	3	1	80	2	15	0	0.1875	0.025	15	0
2	1	12	4	0	50	0	40	0	0.8	0	25	1
2	2	12	4	0	50	0	25	0	0.5	0	30	1
2	3	12	4	0	50	0	38	0	0.76	0	76	1
2	4	12	4	0	50	0	50	0	1	0	68	1
2	5	12	4	0	50	0	50	0	1	0	100	1
2	6	12	4	0	50	0	50	0	1	0	30	1
2	7	12	4	0	50	0	25	0	0.5	0	61	1
2	8	12	4	0	50	0	25	0	0.5	0	100	1
2	9	12	4	1	80	0	35	0	0.4375	0	40	1
2	10	12	4	0	50	0	30	0	0.6	0	100	1
2	11	12	4	1	80	0	80	0	1	0	35	1
2	12	12	4	0	50	0	25	0	0.5	0	79	1
2	13	12	4	1	80	0	50	0	0.625	0	40	1
2	14	12	4	0	50	0	35	0	0.7	0	90	1
2	15	12	4	1	80	0	45	0	0.5625	0	48	1
2	16	12	4	0	50	0	25	0	0.5	0	40	1
2	17	12	4	0	50	0	45	0	0.9	0	49	1
2	18	12	4	0	50	0	10	0	0.2	0	95	1
2	19	12	4	0	50	0	25	0	0.5	0	100	1
2	20	12	4	1	80	0	75	0	0.9375	0	81	1
3	1	13	5	1	80	0	0	0	0	0	0	0
3	2	13	5	1	80	0	10	0	0.125	0	56	0
3	3	13	5	0	50	0	20	1	0.4	0	85	0
3	4	13	5	0	50	0	0	1	0	0	57	0
3	5	13	5	0	50	0	0	0	0	0	20	0
3	6	13	5	1	80	4	0	0	0	0.05	0	0
3	7	13	5	0	50	0	0	0	0	0	0	0
3	8	13	5	0	50	0	0	0	0	0	27	0
3	9	13	5	1	80	0	30	1	0.375	0	81	0
3	10	13	5	1	80	0	0	0	0	0	0	0
3	11	13	5	1	80	0	80	0	1	0	95	0
3	12	13	5	0	50	0	0	0	0	0	15	0
3	13	13	5	1	80	0	0	0	0	0	14	0
3	14	13	5	0	50	0	50	0	1	0	92	0
3	15	13	5	0	50	0	0	1	0	0	31	0
3	16	13	5	0	50	0	50	0	1	0	93	0
3	17	13	5	0	50	0	0	0	0	0	0	0
3	18	13	5	1	80	7	0	0	0	0.0875	26	0
3	19	13	5	1	80	10	0	0	0	0.125	41	0
3	20	13	5	1	80	10	0	0	0	0.125	3	0
3	1	14	6	0	50	-2	30	0	0.6	-0.04	40	1
3	2	14	6	0	50	-5	23	0	0.46	-0.1	25	1
3	3	14	6	0	50	-2	20	0	0.4	-0.04	65	1
3	4	14	6	0	50	-3	25	1	0.5	-0.06	94	1
3	5	14	6	0	50	4	30	0	0.6	0.08	50	1
3	6	14	6	0	50	0	25	0	0.5	0	0	1
3	7	14	6	0	50	-3	27	0	0.54	-0.06	15	1
3	8	14	6	0	50	4	25	1	0.5	0.08	80	1
3	9	14	6	0	50	0	20	0	0.4	0	0	1
3	10	14	6	0	50	0	30	0	0.6	0	100	1
3	11	14	6	1	80	2	40	0	0.5	0.025	50	1
3	12	14	6	0	50	0	25	0	0.5	0	10	1
3	13	14	6	0	50	0	22	0	0.44	0	0	1
3	14	14	6	0	50	0	27	1	0.54	0	24	1
3	15	14	6	0	50	0	30	0	0.6	0	50	1
3	16	14	6	0	50	-2	20	0	0.4	-0.04	10	1
3	17	14	6	0	50	-3	20	1	0.4	-0.06	35	1
3	18	14	6	0	50	0	18	0	0.36	0	75	1
3	19	14	6	1	80	0	28	0	0.35	0	99	1
3	20	14	6	1	80	0	28	1	0.35	0	70	1
3	1	15	5	0	50	0	20	0	0.4	0	0	0
3	2	15	5	0	50	0	0	0	0	0	56	0
3	3	15	5	1	80	0	30	1	0.375	0	85	0
3	4	15	5	1	80	0	10	1	0.125	0	57	0
3	5	15	5	1	80	0	25	0	0.3125	0	20	0
3	6	15	5	0	50	0	0	0	0	0	20	0
3	7	15	5	0	50	0	0	0	0	0	0	0
3	8	15	5	1	80	0	7	0	0.0875	0	27	0
3	9	15	5	0	50	0	0	1	0	0	81	0
3	10	15	5	0	50	0	25	0	0.5	0	0	0
3	11	15	5	0	50	0	0	0	0	0	95	0
3	12	15	5	1	80	0	0	0	0	0	15	0
3	13	15	5	0	50	0	0	0	0	0	14	0
3	14	15	5	0	50	0	50	0	1	0	92	0
3	15	15	5	0	50	0	0	1	0	0	31	0
3	16	15	5	0	50	0	50	0	1	0	93	0
3	17	15	5	0	50	0	0	0	0	0	0	0
3	18	15	5	0	50	0	25	0	0.5	0	61	0
3	19	15	5	0	50	0	20	0	0.4	0	91	0
3	20	15	5	0	50	0	0	0	0	0	53	0
3	1	16	6	1	80	-2	78	0	0.975	-0.025	40	0
3	2	16	6	0	50	-6	0	0	0	-0.12	30	0
3	3	16	6	1	80	4	20	0	0.25	0.05	35	0
3	4	16	6	1	80	0	25	1	0.3125	0	79	0
3	5	16	6	1	80	10	0	0	0	0.125	20	0
3	6	16	6	1	80	-3	15	0	0.1875	-0.0375	15	0
3	7	16	6	0	50	0	5	0	0.1	0	0	0
3	8	16	6	0	50	10	5	1	0.1	0.2	50	0
3	9	16	6	0	50	-10	0	0	0	-0.2	50	0
3	10	16	6	0	50	10	40	0	0.8	0.2	50	0
3	11	16	6	0	50	10	30	0	0.6	0.2	10	0
3	12	16	6	1	80	-5	0	0	0	-0.0625	35	0
3	13	16	6	1	80	-3	65	0	0.8125	-0.0375	15	0
3	14	16	6	0	50	-6	20	1	0.4	-0.12	54	0
3	15	16	6	0	50	10	0	0	0	0.2	0	0
3	16	16	6	1	80	0	0	0	0	0	0	0
3	17	16	6	1	80	-8	0	1	0	-0.1	60	0
3	18	16	6	1	80	10	50	0	0.625	0.125	25	0
3	19	16	6	0	50	5	20	0	0.4	0.1	74	0
3	20	16	6	0	50	2	48	1	0.96	0.04	60	0
3	1	17	5	0	50	0	10	0	0.2	0	0	1
3	2	17	5	0	50	0	12	0	0.24	0	56	1
3	3	17	5	0	50	2	20	1	0.4	0.04	75	1
3	4	17	5	0	50	0	25	1	0.5	0	57	1
3	5	17	5	0	50	0	10	0	0.2	0	20	1
3	6	17	5	0	50	0	10	0	0.2	0	20	1
3	7	17	5	1	80	0	0	0	0	0	0	1
3	8	17	5	0	50	0	15	0	0.3	0	27	1
3	9	17	5	0	50	0	30	1	0.6	0	81	1
3	10	17	5	0	50	0	0	0	0	0	0	1
3	11	17	5	0	50	0	50	0	1	0	95	1
3	12	17	5	0	50	0	10	0	0.2	0	15	1
3	13	17	5	0	50	0	0	0	0	0	14	1
3	14	17	5	1	80	0	70	0	0.875	0	92	1
3	15	17	5	1	80	0	15	1	0.1875	0	31	1
3	16	17	5	1	80	0	70	0	0.875	0	93	1
3	17	17	5	1	80	0	0	0	0	0	0	1
3	18	17	5	0	50	0	20	0	0.4	0	61	1
3	19	17	5	0	50	0	50	0	1	0	91	1
3	20	17	5	0	50	0	18	0	0.36	0	53	1
3	1	18	6	0	50	0	15	0	0.3	0	30	1
3	2	18	6	1	80	0	30	0	0.375	0	0	1
3	3	18	6	0	50	0	50	0	1	0	55	1
3	4	18	6	0	50	0	10	1	0.2	0	79	1
3	5	18	6	0	50	0	0	0	0	0	70	1
3	6	18	6	0	50	0	0	0	0	0	0	1
3	7	18	6	1	80	0	10	0	0.125	0	0	1
3	8	18	6	1	80	0	30	1	0.375	0	100	1
3	9	18	6	1	80	0	0	0	0	0	0	1
3	10	18	6	1	80	0	80	0	1	0	100	1
3	11	18	6	0	50	0	5	0	0.1	0	60	1
3	12	18	6	0	50	0	0	0	0	0	10	1
3	13	18	6	0	50	0	5	0	0.1	0	0	1
3	14	18	6	1	80	0	15	1	0.1875	0	24	1
3	15	18	6	1	80	0	80	0	1	0	50	1
3	16	18	6	0	50	0	0	0	0	0	0	1
3	17	18	6	0	50	0	10	1	0.2	0	20	1
3	18	18	6	0	50	0	50	0	1	0	75	1
3	19	18	6	0	50	0	50	0	1	0	99	1
3	20	18	6	0	50	0	0	1	0	0	70	1
4	1	19	7	1	80	0	20	0	0.25	0	78	1
4	2	19	7	0	50	0	0	0	0	0	0	1
4	3	19	7	1	80	0	30	0	0.375	0	62	1
4	4	19	7	0	50	0	0	0	0	0	0	1
4	5	19	7	1	80	0	0	0	0	0	0	1
4	6	19	7	0	50	0	40	0	0.8	0	74	1
4	7	19	7	0	50	0	50	1	1	0	96	1
4	8	19	7	0	50	0	0	0	0	0	28	1
4	9	19	7	1	80	0	10	0	0.125	0	33	1
4	10	19	7	0	50	0	0	0	0	0	15	1
4	11	19	7	0	50	0	0	0	0	0	7	1
4	12	19	7	1	80	0	0	0	0	0	0	1
4	13	19	7	0	50	0	30	1	0.6	0	68	1
4	14	19	7	0	50	0	0	0	0	0	0	1
4	15	19	7	1	80	0	20	0	0.25	0	52	1
4	16	19	7	0	50	0	0	0	0	0	0	1
4	17	19	7	0	50	2	0	0	0	0.04	0	1
4	18	19	7	1	80	0	30	0	0.375	0	52	1
4	19	19	7	0	50	10	0	0	0	0.2	0	1
4	20	19	7	1	80	10	20	0	0.25	0.125	50	1
4	1	20	8	0	50	0	0	0	0	0	43	1
4	2	20	8	0	50	0	0	1	0	0	100	1
4	3	20	8	0	50	0	10	1	0.2	0	100	1
4	4	20	8	0	50	0	40	0	0.8	0	86	1
4	5	20	8	0	50	0	25	0	0.5	0	50	1
4	6	20	8	0	50	0	50	0	1	0	50	1
4	7	20	8	0	50	0	0	0	0	0	31	1
4	8	20	8	0	50	0	0	0	0	0	50	1
4	9	20	8	0	50	0	0	1	0	0	73	1
4	10	20	8	0	50	-7	0	1	0	-0.14	66	1
4	11	20	8	0	50	0	0	0	0	0	0	1
4	12	20	8	0	50	0	0	0	0	0	37	1
4	13	20	8	0	50	0	0	0	0	0	43	1
4	14	20	8	1	80	0	40	0	0.5	0	0	1
4	15	20	8	1	80	0	40	0	0.5	0	0	1
4	16	20	8	1	80	0	30	1	0.375	0	40	1
4	17	20	8	1	80	0	0	1	0	0	80	1
4	18	20	8	1	80	0	80	0	1	0	63	1
4	19	20	8	0	50	0	0	1	0	0	33	1
4	20	20	8	0	50	0	20	0	0.4	0	100	1
4	1	21	7	0	50	0	30	0	0.6	0	78	0
4	2	21	7	0	50	0	5	0	0.1	0	0	0
4	3	21	7	0	50	5	5	0	0.1	0.1	37	0
4	4	21	7	0	50	0	10	0	0.2	0	0	0
4	5	21	7	0	50	0	0	0	0	0	0	0
4	6	21	7	1	80	0	20	0	0.25	0	74	0
4	7	21	7	1	80	0	25	1	0.3125	0	96	0
4	8	21	7	1	80	0	15	0	0.1875	0	28	0
4	9	21	7	0	50	0	5	0	0.1	0	33	0
4	10	21	7	0	50	0	5	0	0.1	0	15	0
4	11	21	7	1	80	0	15	0	0.1875	0	7	0
4	12	21	7	0	50	0	0	0	0	0	0	0
4	13	21	7	0	50	0	20	1	0.4	0	68	0
4	14	21	7	0	50	0	0	0	0	0	0	0
4	15	21	7	0	50	0	35	0	0.7	0	52	0
4	16	21	7	0	50	0	20	0	0.4	0	0	0
4	17	21	7	0	50	0	0	0	0	0	10	0
4	18	21	7	0	50	0	0	0	0	0	52	0
4	19	21	7	0	50	0	0	0	0	0	50	0
4	20	21	7	0	50	0	20	0	0.4	0	100	0
4	1	22	8	1	80	10	0	0	0	0.125	0	0
4	2	22	8	1	80	10	70	1	0.875	0.125	50	0
4	3	22	8	1	80	10	0	1	0	0.125	50	0
4	4	22	8	1	80	10	0	0	0	0.125	36	0
4	5	22	8	1	80	10	0	0	0	0.125	0	0
4	6	22	8	1	80	10	0	0	0	0.125	0	0
4	7	22	8	1	80	10	0	0	0	0.125	0	0
4	8	22	8	1	80	10	0	0	0	0.125	0	0
4	9	22	8	1	80	0	0	1	0	0	73	0
4	10	22	8	1	80	0	0	1	0	0	31	0
4	11	22	8	1	80	0	0	0	0	0	0	0
4	12	22	8	1	80	0	0	0	0	0	37	0
4	13	22	8	1	80	0	50	0	0.625	0	43	0
4	14	22	8	0	50	0	50	0	1	0	0	0
4	15	22	8	0	50	0	50	0	1	0	0	0
4	16	22	8	0	50	0	0	1	0	0	40	0
4	17	22	8	0	50	0	0	1	0	0	80	0
4	18	22	8	0	50	0	50	0	1	0	63	0
4	19	22	8	0	50	0	0	1	0	0	33	0
4	20	22	8	0	50	0	50	0	1	0	100	0
4	1	23	7	0	50	0	0	0	0	0	78	0
4	2	23	7	1	80	-3	17	0	0.2125	-0.0375	15	0
4	3	23	7	0	50	0	0	0	0	0	62	0
4	4	23	7	1	80	-2	16	0	0.2	-0.025	10	0
4	5	23	7	0	50	0	0	0	0	0	0	0
4	6	23	7	0	50	0	0	0	0	0	74	0
4	7	23	7	0	50	0	0	1	0	0	96	0
4	8	23	7	0	50	0	0	0	0	0	28	0
4	9	23	7	0	50	0	0	0	0	0	33	0
4	10	23	7	1	80	-3	22	0	0.275	-0.0375	30	0
4	11	23	7	0	50	0	0	0	0	0	7	0
4	12	23	7	0	50	0	0	0	0	0	0	0
4	13	23	7	1	80	0	0	1	0	0	68	0
4	14	23	7	1	80	0	0	0	0	0	0	0
4	15	23	7	0	50	0	0	0	0	0	52	0
4	16	23	7	1	80	0	0	0	0	0	0	0
4	17	23	7	1	80	0	0	0	0	0	10	0
4	18	23	7	0	50	0	0	0	0	0	52	0
4	19	23	7	1	80	0	0	0	0	0	50	0
4	20	23	7	0	50	0	0	0	0	0	100	0
4	1	24	8	0	50	-2	48	0	0.96	-0.04	53	0
4	2	24	8	0	50	0	20	1	0.4	0	100	0
4	3	24	8	0	50	0	40	1	0.8	0	100	0
4	4	24	8	0	50	0	22	0	0.44	0	86	0
4	5	24	8	0	50	0	34	0	0.68	0	50	0
4	6	24	8	0	50	0	50	0	1	0	50	0
4	7	24	8	0	50	-6	44	0	0.88	-0.12	61	0
4	8	24	8	0	50	0	38	0	0.76	0	50	0
4	9	24	8	0	50	0	44	1	0.88	0	73	0
4	10	24	8	0	50	0	50	1	1	0	31	0
4	11	24	8	0	50	-4	27	0	0.54	-0.08	20	0
4	12	24	8	0	50	0	28	0	0.56	0	37	0
4	13	24	8	0	50	0	32	0	0.64	0	43	0
4	14	24	8	0	50	0	34	0	0.68	0	0	0
4	15	24	8	0	50	0	12	0	0.24	0	0	0
4	16	24	8	0	50	0	38	1	0.76	0	40	0
4	17	24	8	0	50	-3	13	1	0.26	-0.06	95	0
4	18	24	8	0	50	-6	18	0	0.36	-0.12	93	0
4	19	24	8	1	80	-10	70	1	0.875	-0.125	83	0
4	20	24	8	1	80	0	67	0	0.8375	0	100	0
5	1	25	9	1	80	0	0	1	0	0	87	0
5	2	25	9	1	80	0	0	0	0	0	20	0
5	3	25	9	0	50	0	20	0	0.4	0	20	0
5	4	25	9	0	50	0	10	0	0.2	0	50	0
5	5	25	9	0	50	0	5	0	0.1	0	50	0
5	6	25	9	1	80	5	15	0	0.1875	0.0625	75	0
5	7	25	9	0	50	0	10	0	0.2	0	16	0
5	8	25	9	1	80	0	20	1	0.25	0	100	0
5	9	25	9	1	80	0	0	0	0	0	8	0
5	10	25	9	1	80	0	50	0	0.625	0	93	0
5	11	25	9	0	50	0	10	0	0.2	0	49	0
5	12	25	9	1	80	0	25	1	0.3125	0	57	0
5	13	25	9	1	80	0	0	0	0	0	31	0
5	14	25	9	0	50	0	0	0	0	0	0	0
5	15	25	9	0	50	5	0	0	0	0.1	34	0
5	16	25	9	1	80	0	20	0	0.25	0	28	0
5	17	25	9	0	50	0	50	1	1	0	100	0
5	18	25	9	0	50	0	0	0	0	0	100	0
5	19	25	9	0	50	0	50	0	1	0	100	0
5	20	25	9	0	50	0	50	0	1	0	100	0
5	1	26	10	0	50	2	10	0	0.2	0.04	74	0
5	2	26	10	0	50	2	48	0	0.96	0.04	25	0
5	3	26	10	0	50	2	8	0	0.16	0.04	87	0
5	4	26	10	0	50	2	0	0	0	0.04	0	0
5	5	26	10	0	50	0	0	0	0	0	50	0
5	6	26	10	1	80	4	0	1	0	0.05	80	0
5	7	26	10	1	80	4	0	0	0	0.05	80	0
5	8	26	10	1	80	4	0	0	0	0.05	0	0
5	9	26	10	0	50	0	0	0	0	0	0	0
5	10	26	10	1	80	3	7	1	0.0875	0.0375	0	0
5	11	26	10	1	80	6	4	1	0.05	0.075	37	0
5	12	26	10	1	80	3	7	0	0.0875	0.0375	30	0
5	13	26	10	1	80	3	27	0	0.3375	0.0375	78	0
5	14	26	10	1	80	4	26	0	0.325	0.05	64	0
5	15	26	10	0	50	0	0	0	0	0	0	0
5	16	26	10	0	50	0	50	0	1	0	83	0
5	17	26	10	0	50	0	0	0	0	0	15	0
5	18	26	10	0	50	0	0	1	0	0	96	0
5	19	26	10	0	50	0	0	0	0	0	44	0
5	20	26	10	0	50	0	0	0	0	0	0	0
5	1	27	9	0	50	0	0	1	0	0	87	1
5	2	27	9	0	50	0	0	0	0	0	20	1
5	3	27	9	0	50	0	0	0	0	0	20	1
5	4	27	9	1	80	10	0	0	0	0.125	0	1
5	5	27	9	0	50	10	0	0	0	0.2	0	1
5	6	27	9	0	50	0	0	0	0	0	100	1
5	7	27	9	0	50	0	0	0	0	0	16	1
5	8	27	9	0	50	6	0	1	0	0.12	70	1
5	9	27	9	0	50	0	0	0	0	0	8	1
5	10	27	9	0	50	0	50	0	1	0	93	1
5	11	27	9	0	50	0	0	0	0	0	49	1
5	12	27	9	0	50	0	0	1	0	0	57	1
5	13	27	9	0	50	0	0	0	0	0	31	1
5	14	27	9	1	80	0	0	0	0	0	0	1
5	15	27	9	0	50	0	0	0	0	0	59	1
5	16	27	9	0	50	0	0	0	0	0	28	1
5	17	27	9	1	80	0	30	1	0.375	0	100	1
5	18	27	9	1	80	0	30	0	0.375	0	100	1
5	19	27	9	0	50	0	50	0	1	0	100	1
5	20	27	9	0	50	0	0	0	0	0	100	1
5	1	28	10	1	80	4	36	0	0.45	0.05	64	0
5	2	28	10	1	80	-4	31	0	0.3875	-0.05	55	0
5	3	28	10	0	50	0	25	0	0.5	0	97	0
5	4	28	10	0	50	0	50	0	1	0	10	0
5	5	28	10	0	50	10	0	0	0	0.2	0	0
5	6	28	10	0	50	10	0	1	0	0.2	50	0
5	7	28	10	0	50	10	40	0	0.8	0.2	50	0
5	8	28	10	0	50	-10	0	0	0	-0.2	62	0
5	9	28	10	0	50	-10	0	0	0	-0.2	50	0
5	10	28	10	0	50	-10	0	1	0	-0.2	50	0
5	11	28	10	0	50	0	50	1	1	0	67	0
5	12	28	10	0	50	6	34	0	0.68	0.12	15	0
5	13	28	10	0	50	0	50	0	1	0	93	0
5	14	28	10	0	50	0	15	0	0.3	0	84	0
5	15	28	10	0	50	0	0	0	0	0	0	0
5	16	28	10	1	80	4	36	0	0.45	0.05	63	0
5	17	28	10	0	50	-10	0	0	0	-0.2	65	0
5	18	28	10	1	80	2	78	1	0.975	0.025	86	0
5	19	28	10	1	80	4	76	0	0.95	0.05	24	0
5	20	28	10	0	50	-10	0	0	0	-0.2	50	0
5	1	29	9	0	50	3	0	1	0	0.06	72	0
5	2	29	9	0	50	4	6	0	0.12	0.08	0	0
5	3	29	9	1	80	4	0	0	0	0.05	0	0
5	4	29	9	0	50	0	0	0	0	0	50	0
5	5	29	9	1	80	0	0	0	0	0	50	0
5	6	29	9	0	50	10	0	0	0	0.2	50	0
5	7	29	9	1	80	0	0	0	0	0	16	0
5	8	29	9	0	50	5	0	1	0	0.1	75	0
5	9	29	9	0	50	0	50	0	1	0	8	0
5	10	29	9	0	50	5	0	0	0	0.1	68	0
5	11	29	9	1	80	0	0	0	0	0	49	0
5	12	29	9	0	50	0	0	1	0	0	57	0
5	13	29	9	0	50	-1	1	0	0.02	-0.02	36	0
5	14	29	9	0	50	0	0	0	0	0	0	0
5	15	29	9	1	80	0	10	0	0.125	0	59	0
5	16	29	9	0	50	0	0	0	0	0	28	0
5	17	29	9	0	50	10	0	1	0	0.2	50	0
5	18	29	9	0	50	10	0	0	0	0.2	50	0
5	19	29	9	1	80	6	0	0	0	0.075	70	0
5	20	29	9	1	80	5	0	0	0	0.0625	75	0
5	1	30	10	0	50	0	50	0	1	0	84	1
5	2	30	10	0	50	0	0	0	0	0	35	1
5	3	30	10	1	80	0	0	0	0	0	97	1
5	4	30	10	1	80	0	0	0	0	0	10	1
5	5	30	10	1	80	0	0	0	0	0	50	1
5	6	30	10	0	50	0	0	1	0	0	100	1
5	7	30	10	0	50	0	0	0	0	0	100	1
5	8	30	10	0	50	0	0	0	0	0	12	1
5	9	30	10	1	80	0	0	0	0	0	0	1
5	10	30	10	0	50	0	0	1	0	0	0	1
5	11	30	10	0	50	0	0	1	0	0	67	1
5	12	30	10	0	50	0	0	0	0	0	45	1
5	13	30	10	0	50	0	0	0	0	0	93	1
5	14	30	10	0	50	0	0	0	0	0	84	1
5	15	30	10	1	80	0	0	0	0	0	0	1
5	16	30	10	0	50	0	1	0	0.02	0	83	1
5	17	30	10	1	80	0	1	0	0.0125	0	15	1
5	18	30	10	0	50	0	1	1	0.02	0	96	1
5	19	30	10	0	50	0	1	0	0.02	0	44	1
5	20	30	10	1	80	0	0	0	0	0	0	1
6	1	31	11	1	80	2	2	0	0.025	0.025	0	1
6	2	31	11	0	50	1	1	0	0.02	0.02	25	1
6	3	31	11	1	80	2	15	0	0.1875	0.025	72	1
6	4	31	11	0	50	3	10	0	0.2	0.06	85	1
6	5	31	11	0	50	3	7	1	0.14	0.06	85	1
6	6	31	11	0	50	2	6	0	0.12	0.04	43	1
6	7	31	11	0	50	0	0	0	0	0	5	1
6	8	31	11	1	80	1	10	0	0.125	0.0125	62	1
6	9	31	11	0	50	0	1	0	0.02	0	100	1
6	10	31	11	1	80	3	0	0	0	0.0375	0	1
6	11	31	11	0	50	0	0	0	0	0	97	1
6	12	31	11	0	50	0	0	1	0	0	36	1
6	13	31	11	0	50	3	0	0	0	0.06	11	1
6	14	31	11	0	50	2	0	1	0	0.04	90	1
6	15	31	11	0	50	2	1	0	0.02	0.04	35	1
6	16	31	11	0	50	1	0	0	0	0.02	0	1
6	17	31	11	0	50	0	2	1	0.04	0	74	1
6	18	31	11	0	50	2	0	0	0	0.04	0	1
6	19	31	11	0	50	1	0	0	0	0.02	0	1
6	20	31	11	0	50	0	20	1	0.4	0	86	1
6	1	32	12	0	50	0	45	1	0.9	0	97	1
6	2	32	12	0	50	-2	45	1	0.9	-0.04	58	1
6	3	32	12	0	50	-1	49	0	0.98	-0.02	5	1
6	4	32	12	0	50	0	10	1	0.2	0	83	1
6	5	32	12	0	50	-2	5	1	0.1	-0.04	91	1
6	6	32	12	0	50	-2	5	0	0.1	-0.04	10	1
6	7	32	12	1	80	-2	25	0	0.3125	-0.025	77	1
6	8	32	12	0	50	-1	10	1	0.2	-0.02	29	1
6	9	32	12	0	50	0	0	1	0	0	78	1
6	10	32	12	0	50	0	3	0	0.06	0	34	1
6	11	32	12	0	50	0	10	1	0.2	0	91	1
6	12	32	12	0	50	0	2	0	0.04	0	0	1
6	13	32	12	0	50	0	45	1	0.9	0	96	1
6	14	32	12	0	50	0	0	0	0	0	100	1
6	15	32	12	0	50	0	5	0	0.1	0	61	1
6	16	32	12	0	50	0	6	0	0.12	0	13	1
6	17	32	12	1	80	0	5	1	0.0625	0	40	1
6	18	32	12	1	80	0	5	0	0.0625	0	69	1
6	19	32	12	0	50	0	42	0	0.84	0	31	1
6	20	32	12	0	50	0	4	0	0.08	0	25	1
6	1	33	11	0	50	0	0	0	0	0	10	1
6	2	33	11	0	50	0	0	0	0	0	30	1
6	3	33	11	0	50	0	0	0	0	0	82	1
6	4	33	11	1	80	10	0	0	0	0.125	50	1
6	5	33	11	1	80	10	0	1	0	0.125	50	1
6	6	33	11	1	80	5	0	0	0	0.0625	28	1
6	7	33	11	0	50	0	0	0	0	0	5	1
6	8	33	11	0	50	0	0	0	0	0	67	1
6	9	33	11	0	50	10	0	0	0	0.2	50	1
6	10	33	11	0	50	0	0	0	0	0	15	1
6	11	33	11	1	80	0	0	0	0	0	97	1
6	12	33	11	0	50	0	0	1	0	0	36	1
6	13	33	11	0	50	0	0	0	0	0	26	1
6	14	33	11	1	80	10	0	1	0	0.125	50	1
6	15	33	11	1	80	7	0	0	0	0.0875	10	1
6	16	33	11	0	50	0	0	0	0	0	5	1
6	17	33	11	1	80	10	0	1	0	0.125	24	1
6	18	33	11	1	80	0	0	0	0	0	10	1
6	19	33	11	0	50	0	0	0	0	0	5	1
6	20	33	11	1	80	0	40	1	0.5	0	86	1
6	1	34	12	1	80	0	0	1	0	0	97	0
6	2	34	12	1	80	0	0	1	0	0	48	0
6	3	34	12	1	80	0	5	0	0.0625	0	0	0
6	4	34	12	1	80	0	10	1	0.125	0	83	0
6	5	34	12	1	80	0	20	1	0.25	0	81	0
6	6	34	12	1	80	-2	0	0	0	-0.025	10	0
6	7	34	12	0	50	0	0	0	0	0	67	0
6	8	34	12	1	80	-2	10	1	0.125	-0.025	34	0
6	9	34	12	1	80	3	0	1	0	0.0375	63	0
6	10	34	12	1	80	1	0	0	0	0.0125	29	0
6	11	34	12	0	50	0	0	1	0	0	91	0
6	12	34	12	0	50	0	0	0	0	0	0	0
6	13	34	12	1	80	4	0	1	0	0.05	76	0
6	14	34	12	1	80	4	0	0	0	0.05	80	0
6	15	34	12	1	80	4	0	0	0	0.05	41	0
6	16	34	12	0	50	0	0	0	0	0	13	0
6	17	34	12	0	50	0	0	1	0	0	40	0
6	18	34	12	0	50	0	0	0	0	0	69	0
6	19	34	12	1	80	5	0	0	0	0.0625	6	0
6	20	34	12	1	80	5	0	0	0	0.0625	0	0
6	1	35	11	0	50	0	0	0	0	0	10	0
6	2	35	11	1	80	0	0	0	0	0	30	0
6	3	35	11	0	50	6	20	0	0.4	0.12	52	0
6	4	35	11	0	50	5	30	0	0.6	0.1	75	0
6	5	35	11	0	50	6	14	1	0.28	0.12	70	0
6	6	35	11	0	50	0	0	0	0	0	53	0
6	7	35	11	1	80	0	0	0	0	0	5	0
6	8	35	11	0	50	0	0	0	0	0	67	0
6	9	35	11	1	80	10	0	0	0	0.125	50	0
6	10	35	11	0	50	0	0	0	0	0	15	0
6	11	35	11	0	50	0	15	0	0.3	0	97	0
6	12	35	11	1	80	0	0	1	0	0	36	0
6	13	35	11	1	80	1	0	0	0	0.0125	21	0
6	14	35	11	0	50	0	15	1	0.3	0	100	0
6	15	35	11	0	50	0	0	0	0	0	45	0
6	16	35	11	1	80	0	0	0	0	0	5	0
6	17	35	11	0	50	0	10	1	0.2	0	74	0
6	18	35	11	0	50	0	0	0	0	0	10	0
6	19	35	11	1	80	0	0	0	0	0	5	0
6	20	35	11	0	50	0	10	1	0.2	0	86	0
6	1	36	12	0	50	0	3	1	0.06	0	97	1
6	2	36	12	0	50	0	8	1	0.16	0	48	1
6	3	36	12	0	50	0	3	0	0.06	0	0	1
6	4	36	12	0	50	0	2	1	0.04	0	83	1
6	5	36	12	0	50	0	10	1	0.2	0	81	1
6	6	36	12	0	50	0	4	0	0.08	0	0	1
6	7	36	12	0	50	0	3	0	0.06	0	67	1
6	8	36	12	0	50	0	0	1	0	0	24	1
6	9	36	12	0	50	0	2	1	0.04	0	78	1
6	10	36	12	0	50	0	1	0	0.02	0	34	1
6	11	36	12	1	80	1	1	1	0.0125	0.0125	86	1
6	12	36	12	1	80	0	1	0	0.0125	0	0	1
6	13	36	12	0	50	0	0	1	0	0	96	1
6	14	36	12	0	50	0	50	0	1	0	100	1
6	15	36	12	0	50	0	0	0	0	0	61	1
6	16	36	12	1	80	2	0	0	0	0.025	3	1
6	17	36	12	0	50	0	1	1	0.02	0	40	1
6	18	36	12	0	50	0	1	0	0.02	0	69	1
6	19	36	12	0	50	0	0	0	0	0	31	1
6	20	36	12	0	50	0	0	0	0	0	25	1
7	1	37	13	1	80	0	25	0	0.3125	0	10	1
7	2	37	13	0	50	0	20	1	0.4	0	57	1
7	3	37	13	0	50	0	25	0	0.5	0	14	1
7	4	37	13	0	50	0	30	0	0.6	0	38	1
7	5	37	13	0	50	0	25	0	0.5	0	100	1
7	6	37	13	0	50	0	10	0	0.2	0	98	1
7	7	37	13	1	80	0	35	0	0.4375	0	50	1
7	8	37	13	0	50	0	25	0	0.5	0	100	1
7	9	37	13	0	50	0	30	0	0.6	0	24	1
7	10	37	13	0	50	0	20	0	0.4	0	0	1
7	11	37	13	0	50	0	30	0	0.6	0	15	1
7	12	37	13	0	50	0	15	0	0.3	0	100	1
7	13	37	13	0	50	0	25	0	0.5	0	25	1
7	14	37	13	1	80	0	65	1	0.8125	0	93	1
7	15	37	13	1	80	0	40	0	0.5	0	72	1
7	16	37	13	0	50	0	20	0	0.4	0	77	1
7	17	37	13	0	50	0	10	0	0.2	0	13	1
7	18	37	13	0	50	0	25	0	0.5	0	13	1
7	19	37	13	0	50	0	30	0	0.6	0	58	1
7	20	37	13	0	50	0	5	1	0.1	0	100	1
7	1	38	14	0	50	0	0	0	0	0	0	0
7	2	38	14	0	50	0	0	0	0	0	43	0
7	3	38	14	1	80	0	20	0	0.25	0	59	0
7	4	38	14	1	80	0	0	0	0	0	12	0
7	5	38	14	1	80	0	0	0	0	0	0	0
7	6	38	14	0	50	0	0	0	0	0	41	0
7	7	38	14	0	50	0	0	0	0	0	37	0
7	8	38	14	0	50	0	40	0	0.8	0	81	0
7	9	38	14	0	50	0	0	1	0	0	52	0
7	10	38	14	0	50	0	0	0	0	0	9	0
7	11	38	14	1	80	0	0	1	0	0	38	0
7	12	38	14	1	80	0	0	1	0	0	27	0
7	13	38	14	1	80	0	0	0	0	0	0	0
7	14	38	14	0	50	0	50	0	1	0	93	0
7	15	38	14	0	50	0	50	0	1	0	99	0
7	16	38	14	0	50	0	50	0	1	0	90	0
7	17	38	14	0	50	0	0	1	0	0	29	0
7	18	38	14	0	50	0	0	0	0	0	76	0
7	19	38	14	0	50	0	0	0	0	0	0	0
7	20	38	14	0	50	0	0	0	0	0	18	0
7	1	39	13	0	50	0	20	0	0.4	0	10	1
7	2	39	13	0	50	0	25	1	0.5	0	57	1
7	3	39	13	0	50	0	22	0	0.44	0	14	1
7	4	39	13	0	50	0	20	0	0.4	0	38	1
7	5	39	13	0	50	0	50	0	1	0	100	1
7	6	39	13	0	50	0	40	0	0.8	0	98	1
7	7	39	13	0	50	0	15	0	0.3	0	50	1
7	8	39	13	1	80	4	26	0	0.325	0.05	80	1
7	9	39	13	0	50	-3	7	0	0.14	-0.06	39	1
7	10	39	13	1	80	-5	0	0	0	-0.0625	25	1
7	11	39	13	0	50	-2	10	0	0.2	-0.04	25	1
7	12	39	13	0	50	-2	25	0	0.5	-0.04	100	1
7	13	39	13	1	80	5	15	0	0.1875	0.0625	0	1
7	14	39	13	0	50	0	20	1	0.4	0	93	1
7	15	39	13	0	50	0	20	0	0.4	0	72	1
7	16	39	13	1	80	0	35	0	0.4375	0	77	1
7	17	39	13	0	50	0	5	0	0.1	0	13	1
7	18	39	13	1	80	0	0	0	0	0	13	1
7	19	39	13	1	80	0	20	0	0.25	0	58	1
7	20	39	13	1	80	0	45	1	0.5625	0	100	1
7	1	40	14	1	80	0	10	0	0.125	0	0	1
7	2	40	14	0	50	0	25	0	0.5	0	43	1
7	3	40	14	0	50	0	25	0	0.5	0	59	1
7	4	40	14	0	50	0	24	0	0.48	0	12	1
7	5	40	14	0	50	0	10	0	0.2	0	0	1
7	6	40	14	0	50	0	20	0	0.4	0	41	1
7	7	40	14	1	80	0	60	0	0.75	0	37	1
7	8	40	14	0	50	0	15	0	0.3	0	81	1
7	9	40	14	0	50	0	20	1	0.4	0	52	1
7	10	40	14	0	50	0	6	0	0.12	0	9	1
7	11	40	14	0	50	0	10	1	0.2	0	38	1
7	12	40	14	0	50	0	20	1	0.4	0	27	1
7	13	40	14	0	50	0	6	0	0.12	0	0	1
7	14	40	14	1	80	0	30	0	0.375	0	93	1
7	15	40	14	1	80	0	40	0	0.5	0	99	1
7	16	40	14	1	80	0	40	0	0.5	0	90	1
7	17	40	14	1	80	0	20	1	0.25	0	29	1
7	18	40	14	1	80	0	40	0	0.5	0	76	1
7	19	40	14	0	50	0	10	0	0.2	0	0	1
7	20	40	14	1	80	0	20	0	0.25	0	18	1
7	1	41	13	0	50	2	0	0	0	0.04	0	0
7	2	41	13	1	80	5	0	1	0	0.0625	32	0
7	3	41	13	1	80	2	12	0	0.15	0.025	4	0
7	4	41	13	1	80	6	14	0	0.175	0.075	8	0
7	5	41	13	1	80	8	42	0	0.525	0.1	60	0
7	6	41	13	1	80	5	42	0	0.525	0.0625	73	0
7	7	41	13	0	50	10	0	0	0	0.2	0	0
7	8	41	13	0	50	8	0	0	0	0.16	60	0
7	9	41	13	1	80	0	25	0	0.3125	0	24	0
7	10	41	13	0	50	0	0	0	0	0	0	0
7	11	41	13	1	80	5	0	0	0	0.0625	0	0
7	12	41	13	1	80	6	54	0	0.675	0.075	70	0
7	13	41	13	0	50	0	0	0	0	0	25	0
7	14	41	13	0	50	4	0	1	0	0.08	73	0
7	15	41	13	0	50	5	0	0	0	0.1	47	0
7	16	41	13	0	50	6	0	0	0	0.12	47	0
7	17	41	13	1	80	0	9	0	0.1125	0	13	0
7	18	41	13	0	50	0	20	0	0.4	0	13	0
7	19	41	13	0	50	7	13	0	0.26	0.14	23	0
7	20	41	13	0	50	3	47	1	0.94	0.06	85	0
7	1	42	14	0	50	0	10	0	0.2	0	0	1
7	2	42	14	1	80	0	50	0	0.625	0	43	1
7	3	42	14	0	50	0	30	0	0.6	0	59	1
7	4	42	14	0	50	0	10	0	0.2	0	12	1
7	5	42	14	0	50	0	5	0	0.1	0	0	1
7	6	42	14	1	80	0	20	0	0.25	0	41	1
7	7	42	14	0	50	0	20	0	0.4	0	37	1
7	8	42	14	1	80	0	15	0	0.1875	0	81	1
7	9	42	14	1	80	0	10	1	0.125	0	52	1
7	10	42	14	1	80	0	10	0	0.125	0	9	1
7	11	42	14	0	50	0	15	1	0.3	0	38	1
7	12	42	14	0	50	0	15	1	0.3	0	27	1
7	13	42	14	0	50	0	5	0	0.1	0	0	1
7	14	42	14	0	50	0	40	0	0.8	0	93	1
7	15	42	14	0	50	0	45	0	0.9	0	99	1
7	16	42	14	0	50	0	45	0	0.9	0	90	1
7	17	42	14	0	50	0	15	1	0.3	0	29	1
7	18	42	14	0	50	0	35	0	0.7	0	76	1
7	19	42	14	1	80	0	0	0	0	0	0	1
7	20	42	14	0	50	0	10	0	0.2	0	18	1
8	1	43	15	1	80	0	0	0	0	0	50	0
8	2	43	15	1	80	0	0	0	0	0	42	0
8	3	43	15	1	80	0	0	0	0	0	0	0
8	4	43	15	1	80	0	0	1	0	0	72	0
8	5	43	15	1	80	0	0	0	0	0	26	0
8	6	43	15	1	80	0	0	0	0	0	94	0
8	7	43	15	1	80	0	0	1	0	0	52	0
8	8	43	15	1	80	0	0	0	0	0	18	0
8	9	43	15	1	80	0	0	0	0	0	67	0
8	10	43	15	1	80	0	0	0	0	0	27	0
8	11	43	15	1	80	0	0	1	0	0	100	0
8	12	43	15	1	80	0	0	0	0	0	52	0
8	13	43	15	1	80	0	0	0	0	0	0	0
8	14	43	15	1	80	0	0	0	0	0	32	0
8	15	43	15	1	80	0	0	0	0	0	92	0
8	16	43	15	1	80	0	0	0	0	0	0	0
8	17	43	15	1	80	0	0	1	0	0	43	0
8	18	43	15	1	80	0	0	1	0	0	97	0
8	19	43	15	1	80	0	0	1	0	0	67	0
8	20	43	15	1	80	0	0	0	0	0	43	0
8	1	44	16	0	50	0	15	1	0.3	0	85	0
8	2	44	16	0	50	0	0	0	0	0	19	0
8	3	44	16	1	80	0	35	1	0.4375	0	96	0
8	4	44	16	1	80	0	50	1	0.625	0	94	0
8	5	44	16	1	80	0	0	0	0	0	57	0
8	6	44	16	0	50	0	0	0	0	0	15	0
8	7	44	16	1	80	0	0	1	0	0	79	0
8	8	44	16	1	80	0	0	0	0	0	36	0
8	9	44	16	0	50	0	25	1	0.5	0	96	0
8	10	44	16	0	50	0	50	1	1	0	95	0
8	11	44	16	0	50	0	0	1	0	0	62	0
8	12	44	16	0	50	0	0	1	0	0	34	0
8	13	44	16	0	50	-10	0	0	0	-0.2	73	0
8	14	44	16	1	80	0	0	0	0	0	54	0
8	15	44	16	0	50	-10	2	1	0.04	-0.2	85	0
8	16	44	16	0	50	0	50	1	1	0	100	0
8	17	44	16	0	50	4	46	0	0.92	0.08	80	0
8	18	44	16	0	50	5	5	0	0.1	0.1	50	0
8	19	44	16	0	50	8	2	0	0.04	0.16	50	0
8	20	44	16	0	50	10	40	0	0.8	0.2	50	0
8	1	45	15	0	50	0	10	0	0.2	0	50	1
8	2	45	15	0	50	0	0	0	0	0	42	1
8	3	45	15	0	50	0	50	0	1	0	0	1
8	4	45	15	0	50	0	0	1	0	0	72	1
8	5	45	15	0	50	0	8	0	0.16	0	26	1
8	6	45	15	0	50	0	30	0	0.6	0	94	1
8	7	45	15	0	50	0	20	1	0.4	0	52	1
8	8	45	15	0	50	0	10	0	0.2	0	18	1
8	9	45	15	0	50	0	30	0	0.6	0	67	1
8	10	45	15	0	50	0	25	0	0.5	0	27	1
8	11	45	15	0	50	0	50	1	1	0	100	1
8	12	45	15	0	50	0	50	0	1	0	52	1
8	13	45	15	0	50	0	50	0	1	0	0	1
8	14	45	15	0	50	0	20	0	0.4	0	32	1
8	15	45	15	0	50	0	50	0	1	0	92	1
8	16	45	15	0	50	0	50	0	1	0	0	1
8	17	45	15	0	50	0	20	1	0.4	0	43	1
8	18	45	15	0	50	0	50	1	1	0	97	1
8	19	45	15	0	50	0	50	1	1	0	67	1
8	20	45	15	0	50	0	50	0	1	0	43	1
8	1	46	16	1	80	0	20	1	0.25	0	85	0
8	2	46	16	1	80	-1	17	0	0.2125	-0.0125	24	0
8	3	46	16	0	50	0	0	1	0	0	96	0
8	4	46	16	0	50	-1	5	1	0.1	-0.02	99	0
8	5	46	16	0	50	0	5	0	0.1	0	57	0
8	6	46	16	0	50	0	0	0	0	0	15	0
8	7	46	16	0	50	0	0	1	0	0	79	0
8	8	46	16	0	50	0	0	0	0	0	36	0
8	9	46	16	1	80	0	0	1	0	0	96	0
8	10	46	16	1	80	0	0	1	0	0	95	0
8	11	46	16	1	80	0	0	1	0	0	62	0
8	12	46	16	1	80	0	0	1	0	0	34	0
8	13	46	16	1	80	0	1	0	0.0125	0	23	0
8	14	46	16	0	50	0	1	0	0.02	0	54	0
8	15	46	16	1	80	0	0	1	0	0	35	0
8	16	46	16	1	80	0	0	1	0	0	100	0
8	17	46	16	1	80	0	80	0	1	0	100	0
8	18	46	16	0	50	0	50	0	1	0	75	0
8	19	46	16	0	50	0	20	0	0.4	0	90	0
8	20	46	16	0	50	0	10	0	0.2	0	100	0
8	1	47	15	0	50	0	40	0	0.8	0	50	0
8	2	47	15	0	50	0	40	0	0.8	0	42	0
8	3	47	15	0	50	0	35	0	0.7	0	0	0
8	4	47	15	0	50	0	35	1	0.7	0	72	0
8	5	47	15	0	50	0	30	0	0.6	0	26	0
8	6	47	15	0	50	0	30	0	0.6	0	94	0
8	7	47	15	0	50	0	25	1	0.5	0	52	0
8	8	47	15	0	50	0	29	0	0.58	0	18	0
8	9	47	15	0	50	0	30	0	0.6	0	67	0
8	10	47	15	0	50	0	20	0	0.4	0	27	0
8	11	47	15	0	50	0	5	1	0.1	0	100	0
8	12	47	15	0	50	0	10	0	0.2	0	52	0
8	13	47	15	0	50	0	10	0	0.2	0	0	0
8	14	47	15	0	50	0	10	0	0.2	0	32	0
8	15	47	15	0	50	0	20	0	0.4	0	92	0
8	16	47	15	0	50	0	0	0	0	0	0	0
8	17	47	15	0	50	0	0	1	0	0	43	0
8	18	47	15	0	50	0	10	1	0.2	0	97	0
8	19	47	15	0	50	0	9	1	0.18	0	67	0
8	20	47	15	0	50	0	9	0	0.18	0	43	0
8	1	48	16	0	50	0	0	1	0	0	85	1
8	2	48	16	0	50	0	0	0	0	0	19	1
8	3	48	16	0	50	0	10	1	0.2	0	96	1
8	4	48	16	0	50	0	0	1	0	0	94	1
8	5	48	16	0	50	0	0	0	0	0	57	1
8	6	48	16	1	80	0	0	0	0	0	15	1
8	7	48	16	0	50	0	0	1	0	0	79	1
8	8	48	16	0	50	0	0	0	0	0	36	1
8	9	48	16	0	50	0	15	1	0.3	0	96	1
8	10	48	16	0	50	0	0	1	0	0	95	1
8	11	48	16	0	50	0	0	1	0	0	62	1
8	12	48	16	0	50	0	0	1	0	0	34	1
8	13	48	16	0	50	0	0	0	0	0	23	1
8	14	48	16	0	50	0	0	0	0	0	54	1
8	15	48	16	0	50	0	0	1	0	0	35	1
8	16	48	16	0	50	8	0	1	0	0.16	60	1
8	17	48	16	0	50	10	0	0	0	0.2	50	1
8	18	48	16	1	80	10	0	0	0	0.125	25	1
8	19	48	16	1	80	10	0	0	0	0.125	40	1
8	20	48	16	1	80	10	0	0	0	0.125	50	1
9	1	49	17	1	80	0	50	0	0.625	0	37	1
9	2	49	17	0	50	0	0	0	0	0	76	1
9	3	49	17	1	80	0	25	0	0.3125	0	34	1
9	4	49	17	0	50	-2	0	0	0	-0.04	10	1
9	5	49	17	1	80	6	7	0	0.0875	0.075	70	1
9	6	49	17	1	80	2	7	0	0.0875	0.025	0	1
9	7	49	17	0	50	0	0	0	0	0	0	1
9	8	49	17	1	80	0	0	0	0	0	63	1
9	9	49	17	1	80	0	0	0	0	0	73	1
9	10	49	17	1	80	0	0	1	0	0	68	1
9	11	49	17	1	80	0	0	0	0	0	0	1
9	12	49	17	0	50	0	0	0	0	0	24	1
9	13	49	17	1	80	4	7	0	0.0875	0.05	62	1
9	14	49	17	1	80	1	0	0	0	0.0125	0	1
9	15	49	17	0	50	0	0	0	0	0	42	1
9	16	49	17	1	80	0	8	1	0.1	0	95	1
9	17	49	17	1	80	3	0	0	0	0.0375	0	1
9	18	49	17	0	50	2	4	1	0.08	0.04	57	1
9	19	49	17	0	50	3	17	0	0.34	0.06	56	1
9	20	49	17	0	50	0	0	1	0	0	36	1
9	1	50	18	0	50	0	40	0	0.8	0	16	1
9	2	50	18	1	80	0	69	0	0.8625	0	58	1
9	3	50	18	0	50	0	39	0	0.78	0	65	1
9	4	50	18	0	50	0	39	0	0.78	0	2	1
9	5	50	18	1	80	0	55	0	0.6875	0	0	1
9	6	50	18	1	80	0	54	0	0.675	0	1	1
9	7	50	18	1	80	0	64	0	0.8	0	97	1
9	8	50	18	1	80	0	79	0	0.9875	0	93	1
9	9	50	18	0	50	0	45	0	0.9	0	95	1
9	10	50	18	0	50	0	39	0	0.78	0	0	1
9	11	50	18	0	50	0	39	0	0.78	0	0	1
9	12	50	18	0	50	0	19	0	0.38	0	0	1
9	13	50	18	1	80	0	54	0	0.675	0	51	1
9	14	50	18	0	50	0	39	0	0.78	0	45	1
9	15	50	18	0	50	0	38	0	0.76	0	0	1
9	16	50	18	0	50	0	48	0	0.96	0	99	1
9	17	50	18	0	50	0	34	0	0.68	0	34	1
9	18	50	18	0	50	0	30	0	0.6	0	0	1
9	19	50	18	1	80	0	59	0	0.7375	0	49	1
9	20	50	18	0	50	0	10	0	0.2	0	16	1
9	1	51	17	0	50	0	10	0	0.2	0	37	1
9	2	51	17	1	80	0	30	0	0.375	0	76	1
9	3	51	17	0	50	0	10	0	0.2	0	34	1
9	4	51	17	0	50	0	0	0	0	0	0	1
9	5	51	17	0	50	0	50	0	1	0	100	1
9	6	51	17	0	50	0	0	0	0	0	10	1
9	7	51	17	1	80	0	30	0	0.375	0	0	1
9	8	51	17	0	50	0	50	0	1	0	63	1
9	9	51	17	0	50	0	50	0	1	0	73	1
9	10	51	17	0	50	0	0	1	0	0	68	1
9	11	51	17	0	50	0	0	0	0	0	0	1
9	12	51	17	0	50	0	0	0	0	0	24	1
9	13	51	17	0	50	0	15	0	0.3	0	82	1
9	14	51	17	0	50	0	5	0	0.1	0	5	1
9	15	51	17	1	80	0	4	0	0.05	0	42	1
9	16	51	17	0	50	0	25	1	0.5	0	95	1
9	17	51	17	0	50	0	10	0	0.2	0	15	1
9	18	51	17	0	50	0	0	1	0	0	67	1
9	19	51	17	0	50	0	50	0	1	0	71	1
9	20	51	17	0	50	0	0	1	0	0	36	1
9	1	52	18	1	80	0	72	0	0.9	0	16	0
9	2	52	18	0	50	0	40	0	0.8	0	58	0
9	3	52	18	1	80	0	65	0	0.8125	0	65	0
9	4	52	18	0	50	0	38	0	0.76	0	2	0
9	5	52	18	0	50	0	45	0	0.9	0	0	0
9	6	52	18	0	50	0	45	0	0.9	0	1	0
9	7	52	18	0	50	10	40	0	0.8	0.2	47	0
9	8	52	18	0	50	0	30	0	0.6	0	93	0
9	9	52	18	1	80	0	75	0	0.9375	0	95	0
9	10	52	18	0	50	0	30	0	0.6	0	0	0
9	11	52	18	1	80	0	50	0	0.625	0	0	0
9	12	52	18	1	80	0	50	0	0.625	0	0	0
9	13	52	18	0	50	0	20	0	0.4	0	51	0
9	14	52	18	0	50	0	20	0	0.4	0	45	0
9	15	52	18	1	80	0	50	0	0.625	0	0	0
9	16	52	18	1	80	0	50	0	0.625	0	99	0
9	17	52	18	1	80	0	50	0	0.625	0	34	0
9	18	52	18	1	80	0	50	0	0.625	0	0	0
9	19	52	18	0	50	0	20	0	0.4	0	49	0
9	20	52	18	0	50	0	20	0	0.4	0	16	0
9	1	53	17	0	50	0	10	0	0.2	0	37	1
9	2	53	17	0	50	0	30	0	0.6	0	76	1
9	3	53	17	0	50	0	10	0	0.2	0	34	1
9	4	53	17	1	80	0	5	0	0.0625	0	0	1
9	5	53	17	0	50	0	50	0	1	0	100	1
9	6	53	17	0	50	0	15	0	0.3	0	10	1
9	7	53	17	0	50	0	5	0	0.1	0	0	1
9	8	53	17	0	50	0	30	0	0.6	0	63	1
9	9	53	17	0	50	0	40	0	0.8	0	73	1
9	10	53	17	0	50	0	10	1	0.2	0	68	1
9	11	53	17	0	50	0	10	0	0.2	0	0	1
9	12	53	17	1	80	0	0	0	0	0	24	1
9	13	53	17	0	50	0	25	0	0.5	0	82	1
9	14	53	17	0	50	0	10	0	0.2	0	5	1
9	15	53	17	0	50	0	0	0	0	0	42	1
9	16	53	17	0	50	0	40	1	0.8	0	95	1
9	17	53	17	0	50	0	10	0	0.2	0	15	1
9	18	53	17	1	80	0	0	1	0	0	67	1
9	19	53	17	1	80	0	0	0	0	0	71	1
9	20	53	17	1	80	0	0	1	0	0	36	1
9	1	54	18	0	50	0	40	0	0.8	0	16	1
9	2	54	18	0	50	0	37	0	0.74	0	58	1
9	3	54	18	0	50	0	36	0	0.72	0	65	1
9	4	54	18	1	80	0	58	0	0.725	0	2	1
9	5	54	18	0	50	0	35	0	0.7	0	0	1
9	6	54	18	0	50	0	40	0	0.8	0	1	1
9	7	54	18	0	50	0	35	0	0.7	0	97	1
9	8	54	18	0	50	0	32	0	0.64	0	93	1
9	9	54	18	0	50	0	34	0	0.68	0	95	1
9	10	54	18	1	80	0	56	0	0.7	0	0	1
9	11	54	18	0	50	0	33	0	0.66	0	0	1
9	12	54	18	0	50	0	35	0	0.7	0	0	1
9	13	54	18	0	50	0	36	0	0.72	0	51	1
9	14	54	18	1	80	0	65	0	0.8125	0	45	1
9	15	54	18	0	50	0	37	0	0.74	0	0	1
9	16	54	18	0	50	0	39	0	0.78	0	99	1
9	17	54	18	0	50	0	36	0	0.72	0	34	1
9	18	54	18	0	50	0	34	0	0.68	0	0	1
9	19	54	18	0	50	0	39	0	0.78	0	49	1
9	20	54	18	1	80	0	60	0	0.75	0	16	1
10	1	55	19	1	80	0	80	0	1	0	31	1
10	2	55	19	0	50	0	50	0	1	0	27	1
10	3	55	19	0	50	0	50	0	1	0	28	1
10	4	55	19	0	50	0	0	0	0	0	9	1
10	5	55	19	0	50	0	0	0	0	0	87	1
10	6	55	19	0	50	0	0	0	0	0	59	1
10	7	55	19	0	50	0	0	0	0	0	50	1
10	8	55	19	1	80	0	0	0	0	0	6	1
10	9	55	19	1	80	0	0	0	0	0	0	1
10	10	55	19	0	50	0	0	0	0	0	3	1
10	11	55	19	0	50	0	0	0	0	0	100	1
10	12	55	19	0	50	0	50	1	1	0	100	1
10	13	55	19	0	50	0	50	1	1	0	100	1
10	14	55	19	0	50	0	0	0	0	0	50	1
10	15	55	19	0	50	0	0	0	0	0	0	1
10	16	55	19	0	50	0	0	1	0	0	91	1
10	17	55	19	0	50	0	50	1	1	0	93	1
10	18	55	19	0	50	0	0	0	0	0	0	1
10	19	55	19	0	50	0	0	0	0	0	0	1
10	20	55	19	0	50	0	0	1	0	0	82	1
10	1	56	20	0	50	1	0	0	0	0.02	0	0
10	2	56	20	1	80	2	15	1	0.1875	0.025	90	0
10	3	56	20	1	80	2	15	0	0.1875	0.025	31	0
10	4	56	20	0	50	1	5	0	0.1	0.02	25	0
10	5	56	20	0	50	2	3	0	0.06	0.04	90	0
10	6	56	20	0	50	2	3	0	0.06	0.04	28	0
10	7	56	20	0	50	2	0	0	0	0.04	5	0
10	8	56	20	1	80	2	0	0	0	0.025	5	0
10	9	56	20	0	50	4	0	1	0	0.08	80	0
10	10	56	20	0	50	4	0	1	0	0.08	57	0
10	11	56	20	0	50	4	3	0	0.06	0.08	55	0
10	12	56	20	0	50	4	0	0	0	0.08	0	0
10	13	56	20	1	80	10	1	0	0.0125	0.125	48	0
10	14	56	20	1	80	10	0	0	0	0.125	0	0
10	15	56	20	0	50	1	5	0	0.1	0.02	25	0
10	16	56	20	0	50	3	10	0	0.2	0.06	52	0
10	17	56	20	1	80	6	5	0	0.0625	0.075	17	0
10	18	56	20	0	50	4	0	0	0	0.08	0	0
10	19	56	20	1	80	10	1	0	0.0125	0.125	50	0
10	20	56	20	0	50	2	3	1	0.06	0.04	71	0
10	1	57	19	0	50	0	40	0	0.8	0	31	0
10	2	57	19	0	50	0	0	0	0	0	27	0
10	3	57	19	0	50	0	0	0	0	0	28	0
10	4	57	19	0	50	0	0	0	0	0	9	0
10	5	57	19	1	80	0	30	0	0.375	0	87	0
10	6	57	19	0	50	0	0	0	0	0	59	0
10	7	57	19	1	80	0	0	0	0	0	50	0
10	8	57	19	0	50	0	0	0	0	0	6	0
10	9	57	19	0	50	0	0	0	0	0	0	0
10	10	57	19	1	80	0	0	0	0	0	3	0
10	11	57	19	0	50	0	50	0	1	0	100	0
10	12	57	19	0	50	0	0	1	0	0	100	0
10	13	57	19	0	50	0	0	1	0	0	100	0
10	14	57	19	0	50	0	0	0	0	0	50	0
10	15	57	19	1	80	0	0	0	0	0	0	0
10	16	57	19	0	50	0	0	1	0	0	91	0
10	17	57	19	0	50	0	0	1	0	0	93	0
10	18	57	19	0	50	0	0	0	0	0	0	0
10	19	57	19	1	80	0	0	0	0	0	0	0
10	20	57	19	0	50	0	0	1	0	0	82	0
10	1	58	20	1	80	0	0	0	0	0	5	1
10	2	58	20	0	50	0	50	1	1	0	100	1
10	3	58	20	0	50	0	0	0	0	0	41	1
10	4	58	20	1	80	5	0	0	0	0.0625	5	1
10	5	58	20	1	80	6	74	0	0.925	0.075	70	1
10	6	58	20	0	50	0	0	0	0	0	38	1
10	7	58	20	1	80	0	0	0	0	0	15	1
10	8	58	20	0	50	0	0	0	0	0	15	1
10	9	58	20	1	80	4	0	1	0	0.05	80	1
10	10	58	20	1	80	4	6	1	0.075	0.05	57	1
10	11	58	20	1	80	4	6	0	0.075	0.05	55	1
10	12	58	20	0	50	0	5	0	0.1	0	20	1
10	13	58	20	0	50	0	20	0	0.4	0	98	1
10	14	58	20	0	50	0	0	0	0	0	50	1
10	15	58	20	1	80	5	0	0	0	0.0625	5	1
10	16	58	20	1	80	4	50	0	0.625	0.05	47	1
10	17	58	20	0	50	0	0	0	0	0	47	1
10	18	58	20	0	50	0	0	0	0	0	20	1
10	19	58	20	0	50	10	0	0	0	0.2	50	1
10	20	58	20	1	80	4	6	1	0.075	0.05	61	1
10	1	59	19	0	50	0	0	0	0	0	31	0
10	2	59	19	1	80	0	30	0	0.375	0	27	0
10	3	59	19	1	80	0	0	0	0	0	28	0
10	4	59	19	1	80	0	20	0	0.25	0	9	0
10	5	59	19	0	50	9	0	0	0	0.18	42	0
10	6	59	19	1	80	9	0	0	0	0.1125	14	0
10	7	59	19	0	50	10	0	0	0	0.2	0	0
10	8	59	19	0	50	0	50	0	1	0	6	0
10	9	59	19	0	50	0	0	0	0	0	0	0
10	10	59	19	0	50	0	0	0	0	0	3	0
10	11	59	19	1	80	10	0	0	0	0.125	50	0
10	12	59	19	1	80	10	0	1	0	0.125	50	0
10	13	59	19	1	80	10	0	1	0	0.125	50	0
10	14	59	19	1	80	10	0	0	0	0.125	0	0
10	15	59	19	0	50	0	0	0	0	0	0	0
10	16	59	19	1	80	0	0	1	0	0	91	0
10	17	59	19	1	80	0	0	1	0	0	93	0
10	18	59	19	1	80	0	0	0	0	0	0	0
10	19	59	19	0	50	0	0	0	0	0	0	0
10	20	59	19	1	80	10	0	1	0	0.125	32	0
10	1	60	20	0	50	0	10	0	0.2	0	5	1
10	2	60	20	0	50	0	1	1	0.02	0	100	1
10	3	60	20	0	50	0	30	0	0.6	0	41	1
10	4	60	20	0	50	0	20	0	0.4	0	30	1
10	5	60	20	0	50	0	20	0	0.4	0	100	1
10	6	60	20	1	80	0	40	0	0.5	0	38	1
10	7	60	20	0	50	0	15	0	0.3	0	15	1
10	8	60	20	0	50	0	15	0	0.3	0	15	1
10	9	60	20	0	50	0	0	1	0	0	100	1
10	10	60	20	0	50	0	10	1	0.2	0	77	1
10	11	60	20	0	50	0	15	0	0.3	0	75	1
10	12	60	20	1	80	0	20	0	0.25	0	20	1
10	13	60	20	0	50	0	20	0	0.4	0	98	1
10	14	60	20	0	50	0	10	0	0.2	0	50	1
10	15	60	20	0	50	0	30	0	0.6	0	30	1
10	16	60	20	0	50	0	5	0	0.1	0	67	1
10	17	60	20	0	50	0	5	0	0.1	0	47	1
10	18	60	20	1	80	0	15	0	0.1875	0	20	1
10	19	60	20	0	50	0	0	0	0	0	100	1
10	20	60	20	0	50	0	0	1	0	0	81	1
11	1	61	21	1	80	0	15	1	0.1875	0	44	1
11	2	61	21	1	80	0	7	0	0.0875	0	3	1
11	3	61	21	1	80	0	5	0	0.0625	0	0	1
11	4	61	21	0	50	0	0	0	0	0	0	1
11	5	61	21	0	50	0	3	1	0.06	0	18	1
11	6	61	21	0	50	0	25	0	0.5	0	49	1
11	7	61	21	0	50	0	15	0	0.3	0	15	1
11	8	61	21	0	50	0	15	0	0.3	0	37	1
11	9	61	21	0	50	0	7	0	0.14	0	21	1
11	10	61	21	0	50	0	20	0	0.4	0	100	1
11	11	61	21	0	50	0	15	0	0.3	0	100	1
11	12	61	21	0	50	0	12	1	0.24	0	100	1
11	13	61	21	0	50	0	10	0	0.2	0	50	1
11	14	61	21	0	50	0	20	0	0.4	0	100	1
11	15	61	21	0	50	0	20	0	0.4	0	89	1
11	16	61	21	0	50	0	20	1	0.4	0	89	1
11	17	61	21	0	50	0	15	0	0.3	0	50	1
11	18	61	21	0	50	0	15	1	0.3	0	100	1
11	19	61	21	0	50	0	15	1	0.3	0	100	1
11	20	61	21	0	50	0	10	0	0.2	0	50	1
11	1	62	22	0	50	0	0	0	0	0	0	0
11	2	62	22	0	50	0	10	0	0.2	0	20	0
11	3	62	22	0	50	0	0	0	0	0	67	0
11	4	62	22	1	80	0	0	0	0	0	35	0
11	5	62	22	0	50	3	0	0	0	0.06	27	0
11	6	62	22	0	50	2	8	0	0.16	0.04	48	0
11	7	62	22	0	50	0	0	0	0	0	10	0
11	8	62	22	1	80	0	0	0	0	0	0	0
11	9	62	22	1	80	0	0	1	0	0	95	0
11	10	62	22	1	80	0	10	0	0.125	0	48	0
11	11	62	22	0	50	0	20	1	0.4	0	68	0
11	12	62	22	0	50	0	0	0	0	0	61	0
11	13	62	22	0	50	5	0	0	0	0.1	0	0
11	14	62	22	1	80	0	0	0	0	0	0	0
11	15	62	22	0	50	0	0	0	0	0	0	0
11	16	62	22	1	80	0	0	0	0	0	0	0
11	17	62	22	0	50	0	15	0	0.3	0	51	0
11	18	62	22	0	50	6	11	1	0.22	0.12	61	0
11	19	62	22	0	50	0	0	1	0	0	62	0
11	20	62	22	0	50	0	25	0	0.5	0	100	0
11	1	63	21	0	50	0	10	1	0.2	0	44	0
11	2	63	21	0	50	0	0	0	0	0	3	0
11	3	63	21	0	50	0	0	0	0	0	0	0
11	4	63	21	0	50	0	0	0	0	0	0	0
11	5	63	21	1	80	-5	0	1	0	-0.0625	43	0
11	6	63	21	1	80	6	14	0	0.175	0.075	19	0
11	7	63	21	0	50	0	0	0	0	0	15	0
11	8	63	21	1	80	5	0	0	0	0.0625	12	0
11	9	63	21	0	50	0	0	0	0	0	21	0
11	10	63	21	1	80	10	0	0	0	0.125	50	0
11	11	63	21	1	80	10	0	0	0	0.125	50	0
11	12	63	21	1	80	0	0	1	0	0	100	0
11	13	63	21	1	80	10	0	0	0	0.125	0	0
11	14	63	21	1	80	10	0	0	0	0.125	50	0
11	15	63	21	1	80	6	0	0	0	0.075	59	0
11	16	63	21	1	80	0	10	1	0.125	0	89	0
11	17	63	21	1	80	10	0	0	0	0.125	0	0
11	18	63	21	1	80	10	0	1	0	0.125	50	0
11	19	63	21	1	80	10	0	1	0	0.125	50	0
11	20	63	21	1	80	10	0	0	0	0.125	0	0
11	1	64	22	1	80	-4	76	0	0.95	-0.05	20	0
11	2	64	22	0	50	0	25	0	0.5	0	20	0
11	3	64	22	0	50	0	30	0	0.6	0	67	0
11	4	64	22	0	50	0	0	0	0	0	35	0
11	5	64	22	1	80	-5	40	0	0.5	-0.0625	67	0
11	6	64	22	0	50	0	30	0	0.6	0	58	0
11	7	64	22	0	50	0	0	0	0	0	10	0
11	8	64	22	0	50	0	50	0	1	0	0	0
11	9	64	22	0	50	0	20	1	0.4	0	95	0
11	10	64	22	0	50	0	0	0	0	0	48	0
11	11	64	22	0	50	0	20	1	0.4	0	68	0
11	12	64	22	0	50	0	25	0	0.5	0	61	0
11	13	64	22	1	80	-4	75	0	0.9375	-0.05	37	0
11	14	64	22	0	50	0	15	0	0.3	0	0	0
11	15	64	22	0	50	0	10	0	0.2	0	0	0
11	16	64	22	0	50	0	10	0	0.2	0	0	0
11	17	64	22	0	50	0	20	0	0.4	0	51	0
11	18	64	22	0	50	0	30	1	0.6	0	91	0
11	19	64	22	0	50	0	40	1	0.8	0	62	0
11	20	64	22	0	50	0	50	0	1	0	100	0
11	1	65	21	0	50	0	50	1	1	0	44	0
11	2	65	21	0	50	0	50	0	1	0	3	0
11	3	65	21	0	50	0	0	0	0	0	0	0
11	4	65	21	1	80	0	0	0	0	0	0	0
11	5	65	21	0	50	0	36	1	0.72	0	18	0
11	6	65	21	0	50	0	0	0	0	0	49	0
11	7	65	21	1	80	0	20	0	0.25	0	15	0
11	8	65	21	0	50	0	0	0	0	0	37	0
11	9	65	21	1	80	0	42	0	0.525	0	21	0
11	10	65	21	0	50	0	50	0	1	0	100	0
11	11	65	21	0	50	0	50	0	1	0	100	0
11	12	65	21	0	50	0	0	1	0	0	100	0
11	13	65	21	0	50	0	50	0	1	0	50	0
11	14	65	21	0	50	0	50	0	1	0	100	0
11	15	65	21	0	50	0	50	0	1	0	89	0
11	16	65	21	0	50	0	50	1	1	0	89	0
11	17	65	21	0	50	0	50	0	1	0	50	0
11	18	65	21	0	50	0	50	1	1	0	100	0
11	19	65	21	0	50	0	0	1	0	0	100	0
11	20	65	21	0	50	0	0	0	0	0	50	0
11	1	66	22	0	50	0	0	0	0	0	0	1
11	2	66	22	1	80	4	6	0	0.075	0.05	0	1
11	3	66	22	1	80	0	20	0	0.25	0	67	1
11	4	66	22	0	50	0	0	0	0	0	35	1
11	5	66	22	0	50	0	0	0	0	0	42	1
11	6	66	22	1	80	0	5	0	0.0625	0	58	1
11	7	66	22	1	80	0	2	0	0.025	0	10	1
11	8	66	22	0	50	0	0	0	0	0	0	1
11	9	66	22	0	50	0	1	1	0.02	0	95	1
11	10	66	22	0	50	0	0	0	0	0	48	1
11	11	66	22	1	80	0	5	1	0.0625	0	68	1
11	12	66	22	1	80	0	10	0	0.125	0	61	1
11	13	66	22	0	50	0	0	0	0	0	17	1
11	14	66	22	0	50	0	0	0	0	0	0	1
11	15	66	22	1	80	0	0	0	0	0	0	1
11	16	66	22	0	50	0	0	0	0	0	0	1
11	17	66	22	1	80	0	10	0	0.125	0	51	1
11	18	66	22	1	80	0	50	1	0.625	0	91	1
11	19	66	22	1	80	0	0	1	0	0	62	1
11	20	66	22	1	80	0	5	0	0.0625	0	100	1
