# Supplementary material for: Who Cries Wolf, and When? Manipulation of Perceived Threats to Preserve Rank in Cooperative Groups
Source: PLoS One. 2013 Sep 12;8(9):e73863. doi: 10.1371/journal.pone.0073863 (PMC3772075; doi:10.1371/journal.pone.0073863)
Supplement: Dataset S2 — Raw data for Study 2. (CSV) [file pone.0073863.s009.csv]

can_supplant	endowment	increase_threat	contribution	extinct	subpercthreat_0100	high_status	cansupxhighstatus	prop_endow_threat	prop_contributed	female	group_id	id	session_id	period
0	80	0	46	0	23	1	0	0	0.575	1	1	1	1	1
0	50	0	26	0	30	0	0	0	0.52	1	1	1	1	2
0	50	0	30	0	35	0	0	0	0.6	1	1	1	1	3
0	80	0	70	0	27	1	0	0	0.875	1	1	1	1	4
0	50	0	25	0	72	0	0	0	0.5	1	1	1	1	5
0	50	0	10	0	36	0	0	0	0.2	1	1	1	1	6
0	50	0	25	0	88	0	0	0	0.5	1	1	1	1	7
0	50	0	25	0	15	0	0	0	0.5	1	1	1	1	8
0	50	0	20	0	5	0	0	0	0.4	1	1	1	1	9
0	50	0	40	0	74	0	0	0	0.8	1	1	1	1	10
0	50	0	20	1	44	0	0	0	0.4	1	1	1	1	11
0	50	0	30	0	55	0	0	0	0.6	1	1	1	1	12
0	50	0	25	0	3	0	0	0	0.5	1	1	1	1	13
0	50	0	40	0	52	0	0	0	0.8	1	1	1	1	14
0	50	0	25	0	82	0	0	0	0.5	1	1	1	1	15
0	80	0	45	0	78	1	0	0	0.5625	1	1	1	1	16
0	80	4	30	0	71	1	0	0.05	0.375	1	1	1	1	17
0	50	0	20	0	16	0	0	0	0.4	1	1	1	1	18
0	80	4	10	0	18	1	0	0.05	0.125	1	1	1	1	19
0	50	0	20	0	25	0	0	0	0.4	1	1	1	1	20
1	50	0	26	1	54	0	0	0	0.52	1	1	1	1	21
1	50	0	40	0	69	0	0	0	0.8	1	1	1	1	22
1	50	0	30	1	68	0	0	0	0.6	1	1	1	1	23
1	50	0	30	0	4	0	0	0	0.6	1	1	1	1	24
1	50	0	40	1	88	0	0	0	0.8	1	1	1	1	25
1	50	0	10	0	12	0	0	0	0.2	1	1	1	1	26
1	50	0	25	0	50	0	0	0	0.5	1	1	1	1	27
1	50	0	10	0	46	0	0	0	0.2	1	1	1	1	28
1	80	0	10	0	50	1	1	0	0.125	1	1	1	1	29
1	50	0	10	0	42	0	0	0	0.2	1	1	1	1	30
1	50	0	50	1	96	0	0	0	1	1	1	1	1	31
1	50	0	50	0	100	0	0	0	1	1	1	1	1	32
1	50	0	25	0	80	0	0	0	0.5	1	1	1	1	33
1	50	0	45	0	92	0	0	0	0.9	1	1	1	1	34
1	50	0	10	0	64	0	0	0	0.2	1	1	1	1	35
1	50	0	40	1	100	0	0	0	0.8	1	1	1	1	36
1	50	0	25	0	24	0	0	0	0.5	1	1	1	1	37
1	50	0	40	1	83	0	0	0	0.8	1	1	1	1	38
1	50	0	30	0	51	0	0	0	0.6	1	1	1	1	39
1	50	0	20	0	46	0	0	0	0.4	1	1	1	1	40
0	50	0	0	1	47	0	0	0	0	1	2	2	1	1
0	50	0	0	0	68	0	0	0	0	1	2	2	1	2
0	50	0	0	0	15	0	0	0	0	1	2	2	1	3
0	80	0	30	0	58	1	0	0	0.375	1	2	2	1	4
0	80	0	30	0	16	1	0	0	0.375	1	2	2	1	5
0	80	0	5	0	33	1	0	0	0.0625	1	2	2	1	6
0	80	0	0	0	10	1	0	0	0	1	2	2	1	7
0	80	0	5	1	60	1	0	0	0.0625	1	2	2	1	8
0	80	0	0	0	31	1	0	0	0	1	2	2	1	9
0	80	0	4	0	78	1	0	0	0.05	1	2	2	1	10
0	50	0	0	0	32	0	0	0	0	1	2	2	1	11
0	50	0	20	1	84	0	0	0	0.4	1	2	2	1	12
0	50	0	20	1	95	0	0	0	0.4	1	2	2	1	13
0	50	0	25	0	19	0	0	0	0.5	1	2	2	1	14
0	50	0	25	0	50	0	0	0	0.5	1	2	2	1	15
0	80	0	20	0	63	1	0	0	0.25	1	2	2	1	16
0	80	0	18	0	7	1	0	0	0.225	1	2	2	1	17
0	80	0	0	0	49	1	0	0	0	1	2	2	1	18
0	50	0	4	0	28	0	0	0	0.08	1	2	2	1	19
0	50	0	50	0	100	0	0	0	1	1	2	2	1	20
1	80	0	5	0	19	1	1	0	0.0625	1	2	2	1	21
1	80	0	20	0	78	1	1	0	0.25	1	2	2	1	22
1	80	0	1	1	66	1	1	0	0.0125	1	2	2	1	23
1	80	0	15	0	62	1	1	0	0.1875	1	2	2	1	24
1	80	0	19	1	71	1	1	0	0.2375	1	2	2	1	25
1	80	0	0	0	13	1	1	0	0	1	2	2	1	26
1	80	0	8	0	46	1	1	0	0.1	1	2	2	1	27
1	50	0	50	0	31	0	0	0	1	1	2	2	1	28
1	50	0	25	0	90	0	0	0	0.5	1	2	2	1	29
1	50	0	20	0	12	0	0	0	0.4	1	2	2	1	30
1	50	0	10	0	54	0	0	0	0.2	1	2	2	1	31
1	80	6	0	0	57	1	1	0.075	0	1	2	2	1	32
1	80	10	0	1	90	1	1	0.125	0	1	2	2	1	33
1	80	0	0	0	55	1	1	0	0	1	2	2	1	34
1	80	0	25	0	71	1	1	0	0.3125	1	2	2	1	35
1	50	10	0	1	89	0	0	0.2	0	1	2	2	1	36
1	50	0	0	0	21	0	0	0	0	1	2	2	1	37
1	80	0	0	0	39	1	1	0	0	1	2	2	1	38
1	80	0	15	1	100	1	1	0	0.1875	1	2	2	1	39
1	80	0	0	0	73	1	1	0	0	1	2	2	1	40
0	50	0	25	0	23	0	0	0	0.5	1	1	3	1	1
0	80	2	45	0	28	1	0	0.025	0.5625	1	1	3	1	2
0	50	0	40	0	35	0	0	0	0.8	1	1	3	1	3
0	50	0	10	0	27	0	0	0	0.2	1	1	3	1	4
0	80	3	30	0	69	1	0	0.0375	0.375	1	1	3	1	5
0	50	0	32	0	36	0	0	0	0.64	1	1	3	1	6
0	50	1	40	0	87	0	0	0.02	0.8	1	1	3	1	7
0	50	0	50	0	15	0	0	0	1	1	1	3	1	8
0	80	0	50	0	5	1	0	0	0.625	1	1	3	1	9
0	80	1	37	0	73	1	0	0.0125	0.4625	1	1	3	1	10
0	80	1	34	1	43	1	0	0.0125	0.425	1	1	3	1	11
0	80	0	45	0	55	1	0	0	0.5625	1	1	3	1	12
0	80	0	38	0	3	1	0	0	0.475	1	1	3	1	13
0	50	0	40	0	52	0	0	0	0.8	1	1	3	1	14
0	50	0	38	0	82	0	0	0	0.76	1	1	3	1	15
0	50	0	40	0	78	0	0	0	0.8	1	1	3	1	16
0	50	0	37	0	75	0	0	0	0.74	1	1	3	1	17
0	50	0	32	0	16	0	0	0	0.64	1	1	3	1	18
0	50	0	20	0	22	0	0	0	0.4	1	1	3	1	19
0	80	1	40	0	24	1	0	0.0125	0.5	1	1	3	1	20
1	50	0	25	1	54	0	0	0	0.5	1	1	3	1	21
1	50	0	30	0	69	0	0	0	0.6	1	1	3	1	22
1	50	0	30	1	68	0	0	0	0.6	1	1	3	1	23
1	50	0	50	0	4	0	0	0	1	1	1	3	1	24
1	50	0	45	1	88	0	0	0	0.9	1	1	3	1	25
1	50	0	35	0	12	0	0	0	0.7	1	1	3	1	26
1	50	0	30	0	50	0	0	0	0.6	1	1	3	1	27
1	50	0	20	0	46	0	0	0	0.4	1	1	3	1	28
1	50	0	20	0	50	0	0	0	0.4	1	1	3	1	29
1	80	1	25	0	41	1	1	0.0125	0.3125	1	1	3	1	30
1	50	0	50	1	96	0	0	0	1	1	1	3	1	31
1	50	1	49	0	99	0	0	0.02	0.98	1	1	3	1	32
1	50	0	42	0	80	0	0	0	0.84	1	1	3	1	33
1	50	0	50	0	92	0	0	0	1	1	1	3	1	34
1	50	0	30	0	64	0	0	0	0.6	1	1	3	1	35
1	80	2	75	1	98	1	1	0.025	0.9375	1	1	3	1	36
1	80	0	25	0	24	1	1	0	0.3125	1	1	3	1	37
1	50	0	40	1	83	0	0	0	0.8	1	1	3	1	38
1	50	0	35	0	51	0	0	0	0.7	1	1	3	1	39
1	50	0	20	0	46	0	0	0	0.4	1	1	3	1	40
0	80	0	5	1	47	1	0	0	0.0625	1	2	4	1	1
0	80	0	20	0	68	1	0	0	0.25	1	2	4	1	2
0	80	0	20	0	15	1	0	0	0.25	1	2	4	1	3
0	50	0	10	0	58	0	0	0	0.2	1	2	4	1	4
0	50	0	10	0	16	0	0	0	0.2	1	2	4	1	5
0	50	0	10	0	33	0	0	0	0.2	1	2	4	1	6
0	50	0	10	0	10	0	0	0	0.2	1	2	4	1	7
0	50	0	10	1	60	0	0	0	0.2	1	2	4	1	8
0	50	0	10	0	31	0	0	0	0.2	1	2	4	1	9
0	50	0	15	0	78	0	0	0	0.3	1	2	4	1	10
0	80	0	20	0	32	1	0	0	0.25	1	2	4	1	11
0	80	0	20	1	84	1	0	0	0.25	1	2	4	1	12
0	80	0	10	1	95	1	0	0	0.125	1	2	4	1	13
0	80	0	20	0	19	1	0	0	0.25	1	2	4	1	14
0	50	0	10	0	50	0	0	0	0.2	1	2	4	1	15
0	50	0	10	0	63	0	0	0	0.2	1	2	4	1	16
0	50	0	10	0	7	0	0	0	0.2	1	2	4	1	17
0	50	0	10	0	49	0	0	0	0.2	1	2	4	1	18
0	80	0	20	0	28	1	0	0	0.25	1	2	4	1	19
0	50	0	20	0	100	0	0	0	0.4	1	2	4	1	20
1	50	0	30	0	19	0	0	0	0.6	1	2	4	1	21
1	50	0	20	0	78	0	0	0	0.4	1	2	4	1	22
1	50	0	20	1	66	0	0	0	0.4	1	2	4	1	23
1	50	0	20	0	62	0	0	0	0.4	1	2	4	1	24
1	50	0	20	1	71	0	0	0	0.4	1	2	4	1	25
1	50	0	20	0	13	0	0	0	0.4	1	2	4	1	26
1	50	0	15	0	46	0	0	0	0.3	1	2	4	1	27
1	80	0	30	0	31	1	1	0	0.375	1	2	4	1	28
1	80	0	30	0	90	1	1	0	0.375	1	2	4	1	29
1	80	0	30	0	12	1	1	0	0.375	1	2	4	1	30
1	50	0	15	0	54	0	0	0	0.3	1	2	4	1	31
1	50	0	30	0	63	0	0	0	0.6	1	2	4	1	32
1	50	0	20	1	100	0	0	0	0.4	1	2	4	1	33
1	50	0	20	0	55	0	0	0	0.4	1	2	4	1	34
1	50	0	20	0	71	0	0	0	0.4	1	2	4	1	35
1	80	0	40	1	99	1	1	0	0.5	1	2	4	1	36
1	80	0	20	0	21	1	1	0	0.25	1	2	4	1	37
1	50	0	20	0	39	0	0	0	0.4	1	2	4	1	38
1	50	0	15	1	100	0	0	0	0.3	1	2	4	1	39
1	50	0	15	0	73	0	0	0	0.3	1	2	4	1	40
0	50	0	40	0	23	0	0	0	0.8	0	1	5	1	1
0	50	0	35	0	30	0	0	0	0.7	0	1	5	1	2
0	80	0	35	0	35	1	0	0	0.4375	0	1	5	1	3
0	50	0	35	0	27	0	0	0	0.7	0	1	5	1	4
0	50	0	37	0	72	0	0	0	0.74	0	1	5	1	5
0	80	0	35	0	36	1	0	0	0.4375	0	1	5	1	6
0	80	0	30	0	88	1	0	0	0.375	0	1	5	1	7
0	80	0	33	0	15	1	0	0	0.4125	0	1	5	1	8
0	50	0	35	0	5	0	0	0	0.7	0	1	5	1	9
0	50	0	30	0	74	0	0	0	0.6	0	1	5	1	10
0	50	0	0	1	44	0	0	0	0	0	1	5	1	11
0	50	0	25	0	55	0	0	0	0.5	0	1	5	1	12
0	50	0	25	0	3	0	0	0	0.5	0	1	5	1	13
0	80	0	25	0	52	1	0	0	0.3125	0	1	5	1	14
0	80	0	40	0	82	1	0	0	0.5	0	1	5	1	15
0	50	0	25	0	78	0	0	0	0.5	0	1	5	1	16
0	50	0	35	0	75	0	0	0	0.7	0	1	5	1	17
0	80	0	0	0	16	1	0	0	0	0	1	5	1	18
0	50	0	30	0	22	0	0	0	0.6	0	1	5	1	19
0	50	0	35	0	25	0	0	0	0.7	0	1	5	1	20
1	80	0	0	1	54	1	1	0	0	0	1	5	1	21
1	80	0	10	0	69	1	1	0	0.125	0	1	5	1	22
1	80	0	20	1	68	1	1	0	0.25	0	1	5	1	23
1	80	0	0	0	4	1	1	0	0	0	1	5	1	24
1	80	0	35	1	88	1	1	0	0.4375	0	1	5	1	25
1	80	0	10	0	12	1	1	0	0.125	0	1	5	1	26
1	80	0	20	0	50	1	1	0	0.25	0	1	5	1	27
1	80	1	20	0	45	1	1	0.0125	0.25	0	1	5	1	28
1	50	0	0	0	50	0	0	0	0	0	1	5	1	29
1	50	0	0	0	42	0	0	0	0	0	1	5	1	30
1	80	5	0	1	91	1	1	0.0625	0	0	1	5	1	31
1	80	5	20	0	95	1	1	0.0625	0.25	0	1	5	1	32
1	80	5	20	0	75	1	1	0.0625	0.25	0	1	5	1	33
1	80	4	15	0	88	1	1	0.05	0.1875	0	1	5	1	34
1	80	4	20	0	60	1	1	0.05	0.25	0	1	5	1	35
1	50	0	25	1	100	0	0	0	0.5	0	1	5	1	36
1	50	0	0	0	24	0	0	0	0	0	1	5	1	37
1	80	4	1	1	79	1	1	0.05	0.0125	0	1	5	1	38
1	80	3	20	0	48	1	1	0.0375	0.25	0	1	5	1	39
1	80	4	15	0	42	1	1	0.05	0.1875	0	1	5	1	40
0	50	0	1	1	47	0	0	0	0.02	1	2	6	1	1
0	50	0	50	0	68	0	0	0	1	1	2	6	1	2
0	50	0	20	0	15	0	0	0	0.4	1	2	6	1	3
0	50	0	20	0	58	0	0	0	0.4	1	2	6	1	4
0	50	0	10	0	16	0	0	0	0.2	1	2	6	1	5
0	50	0	10	0	33	0	0	0	0.2	1	2	6	1	6
0	50	0	10	0	10	0	0	0	0.2	1	2	6	1	7
0	50	0	20	1	60	0	0	0	0.4	1	2	6	1	8
0	50	0	20	0	31	0	0	0	0.4	1	2	6	1	9
0	50	0	50	0	78	0	0	0	1	1	2	6	1	10
0	50	0	10	0	32	0	0	0	0.2	1	2	6	1	11
0	50	0	30	1	84	0	0	0	0.6	1	2	6	1	12
0	50	0	50	1	95	0	0	0	1	1	2	6	1	13
0	50	0	10	0	19	0	0	0	0.2	1	2	6	1	14
0	80	5	10	0	45	1	0	0.0625	0.125	1	2	6	1	15
0	50	0	50	0	63	0	0	0	1	1	2	6	1	16
0	50	0	5	0	7	0	0	0	0.1	1	2	6	1	17
0	50	0	25	0	49	0	0	0	0.5	1	2	6	1	18
0	50	0	5	0	28	0	0	0	0.1	1	2	6	1	19
0	80	6	70	0	94	1	0	0.075	0.875	1	2	6	1	20
1	50	0	5	0	19	0	0	0	0.1	1	2	6	1	21
1	50	0	30	0	78	0	0	0	0.6	1	2	6	1	22
1	50	0	20	1	66	0	0	0	0.4	1	2	6	1	23
1	50	0	20	0	62	0	0	0	0.4	1	2	6	1	24
1	50	0	20	1	71	0	0	0	0.4	1	2	6	1	25
1	50	0	5	0	13	0	0	0	0.1	1	2	6	1	26
1	50	0	5	0	46	0	0	0	0.1	1	2	6	1	27
1	50	0	5	0	31	0	0	0	0.1	1	2	6	1	28
1	50	0	50	0	90	0	0	0	1	1	2	6	1	29
1	50	0	1	0	12	0	0	0	0.02	1	2	6	1	30
1	80	4	5	0	50	1	1	0.05	0.0625	1	2	6	1	31
1	50	0	15	0	63	0	0	0	0.3	1	2	6	1	32
1	50	0	1	1	100	0	0	0	0.02	1	2	6	1	33
1	50	0	5	0	55	0	0	0	0.1	1	2	6	1	34
1	50	0	5	0	71	0	0	0	0.1	1	2	6	1	35
1	50	0	5	1	99	0	0	0	0.1	1	2	6	1	36
1	50	0	2	0	21	0	0	0	0.04	1	2	6	1	37
1	50	0	2	0	39	0	0	0	0.04	1	2	6	1	38
1	50	0	50	1	100	0	0	0	1	1	2	6	1	39
1	50	0	15	0	73	0	0	0	0.3	1	2	6	1	40
0	80	0	30	0	0	1	0	0	0.375	1	3	7	2	1
0	80	0	0	1	100	1	0	0	0	1	3	7	2	2
0	80	0	10	0	63	1	0	0	0.125	1	3	7	2	3
0	50	0	0	0	86	0	0	0	0	1	3	7	2	4
0	50	0	10	0	9	0	0	0	0.2	1	3	7	2	5
0	50	0	0	0	25	0	0	0	0	1	3	7	2	6
0	50	0	20	0	52	0	0	0	0.4	1	3	7	2	7
0	50	0	10	0	81	0	0	0	0.2	1	3	7	2	8
0	50	0	30	0	48	0	0	0	0.6	1	3	7	2	9
0	80	0	20	0	63	1	0	0	0.25	1	3	7	2	10
0	50	0	20	0	49	0	0	0	0.4	1	3	7	2	11
0	50	0	40	0	25	0	0	0	0.8	1	3	7	2	12
0	50	0	0	1	99	0	0	0	0	1	3	7	2	13
0	50	0	50	0	100	0	0	0	1	1	3	7	2	14
0	80	5	20	0	95	1	0	0.0625	0.25	1	3	7	2	15
0	50	2	10	0	79	0	0	0.04	0.2	1	3	7	2	16
0	50	2	30	0	29	0	0	0.04	0.6	1	3	7	2	17
0	50	0	10	0	33	0	0	0	0.2	1	3	7	2	18
0	50	3	0	0	42	0	0	0.06	0	1	3	7	2	19
0	80	4	5	0	52	1	0	0.05	0.0625	1	3	7	2	20
1	50	3	10	0	97	0	0	0.06	0.2	1	3	7	2	21
1	80	4	10	1	96	1	1	0.05	0.125	1	3	7	2	22
1	80	3	11	1	96	1	1	0.0375	0.1375	1	3	7	2	23
1	80	0	20	1	91	1	1	0	0.25	1	3	7	2	24
1	80	0	10	1	54	1	1	0	0.125	1	3	7	2	25
1	80	3	20	1	71	1	1	0.0375	0.25	1	3	7	2	26
1	80	2	20	0	59	1	1	0.025	0.25	1	3	7	2	27
1	50	0	10	1	100	0	0	0	0.2	1	3	7	2	28
1	50	3	0	0	37	0	0	0.06	0	1	3	7	2	29
1	80	2	10	0	31	1	1	0.025	0.125	1	3	7	2	30
1	50	0	0	0	85	0	0	0	0	1	3	7	2	31
1	80	0	0	0	28	1	1	0	0	1	3	7	2	32
1	50	0	0	0	0	0	0	0	0	1	3	7	2	33
1	50	0	0	0	2	0	0	0	0	1	3	7	2	34
1	50	0	0	0	64	0	0	0	0	1	3	7	2	35
1	50	0	50	1	95	0	0	0	1	1	3	7	2	36
1	50	0	2	1	84	0	0	0	0.04	1	3	7	2	37
1	50	0	0	1	28	0	0	0	0	1	3	7	2	38
1	50	0	0	0	5	0	0	0	0	1	3	7	2	39
1	50	0	50	0	100	0	0	0	1	1	3	7	2	40
0	50	0	40	0	65	0	0	0	0.8	0	4	8	2	1
0	50	0	40	0	1	0	0	0	0.8	0	4	8	2	2
0	80	0	40	0	14	1	0	0	0.5	0	4	8	2	3
0	50	0	40	0	43	0	0	0	0.8	0	4	8	2	4
0	50	0	40	0	38	0	0	0	0.8	0	4	8	2	5
0	80	6	40	1	94	1	0	0.075	0.5	0	4	8	2	6
0	80	0	50	1	96	1	0	0	0.625	0	4	8	2	7
0	80	0	40	0	41	1	0	0	0.5	0	4	8	2	8
0	50	0	40	0	88	0	0	0	0.8	0	4	8	2	9
0	80	5	40	0	72	1	0	0.0625	0.5	0	4	8	2	10
0	80	5	45	0	94	1	0	0.0625	0.5625	0	4	8	2	11
0	80	5	40	0	27	1	0	0.0625	0.5	0	4	8	2	12
0	50	0	40	0	29	0	0	0	0.8	0	4	8	2	13
0	50	0	40	0	22	0	0	0	0.8	0	4	8	2	14
0	80	0	40	0	90	1	0	0	0.5	0	4	8	2	15
0	50	0	40	0	60	0	0	0	0.8	0	4	8	2	16
0	50	0	40	0	82	0	0	0	0.8	0	4	8	2	17
0	80	0	40	0	11	1	0	0	0.5	0	4	8	2	18
0	50	0	40	0	63	0	0	0	0.8	0	4	8	2	19
0	50	0	40	0	5	0	0	0	0.8	0	4	8	2	20
1	80	10	40	0	90	1	1	0.125	0.5	0	4	8	2	21
1	50	8	30	0	73	0	0	0.16	0.6	0	4	8	2	22
1	80	0	30	0	17	1	1	0	0.375	0	4	8	2	23
1	80	3	35	0	78	1	1	0.0375	0.4375	0	4	8	2	24
1	80	0	35	0	42	1	1	0	0.4375	0	4	8	2	25
1	80	0	29	0	88	1	1	0	0.3625	0	4	8	2	26
1	80	0	19	0	44	1	1	0	0.2375	0	4	8	2	27
1	50	0	30	0	61	0	0	0	0.6	0	4	8	2	28
1	50	0	30	0	66	0	0	0	0.6	0	4	8	2	29
1	50	0	30	1	70	0	0	0	0.6	0	4	8	2	30
1	50	0	35	0	99	0	0	0	0.7	0	4	8	2	31
1	50	0	35	0	73	0	0	0	0.7	0	4	8	2	32
1	50	0	18	0	68	0	0	0	0.36	0	4	8	2	33
1	50	0	35	0	44	0	0	0	0.7	0	4	8	2	34
1	80	0	38	1	91	1	1	0	0.475	0	4	8	2	35
1	80	0	38	0	71	1	1	0	0.475	0	4	8	2	36
1	80	5	35	0	88	1	1	0.0625	0.4375	0	4	8	2	37
1	80	0	29	1	99	1	1	0	0.3625	0	4	8	2	38
1	80	5	30	0	55	1	1	0.0625	0.375	0	4	8	2	39
1	80	0	29	1	79	1	1	0	0.3625	0	4	8	2	40
0	50	-2	5	0	2	0	0	-0.04	0.1	1	3	9	2	1
0	50	1	20	1	99	0	0	0.02	0.4	1	3	9	2	2
0	50	-2	10	0	65	0	0	-0.04	0.2	1	3	9	2	3
0	50	-3	15	0	89	0	0	-0.06	0.3	1	3	9	2	4
0	80	-4	10	0	13	1	0	-0.05	0.125	1	3	9	2	5
0	80	1	7	0	24	1	0	0.0125	0.0875	1	3	9	2	6
0	80	-3	20	0	55	1	0	-0.0375	0.25	1	3	9	2	7
0	50	-2	15	0	83	0	0	-0.04	0.3	1	3	9	2	8
0	50	2	6	0	46	0	0	0.04	0.12	1	3	9	2	9
0	50	-2	11	0	65	0	0	-0.04	0.22	1	3	9	2	10
0	50	2	10	0	47	0	0	0.04	0.2	1	3	9	2	11
0	80	2	6	0	23	1	0	0.025	0.075	1	3	9	2	12
0	50	3	23	1	96	0	0	0.06	0.46	1	3	9	2	13
0	50	3	32	0	97	0	0	0.06	0.64	1	3	9	2	14
0	50	-3	35	0	100	0	0	-0.06	0.7	1	3	9	2	15
0	80	-3	45	0	84	1	0	-0.0375	0.5625	1	3	9	2	16
0	50	-6	6	0	37	0	0	-0.12	0.12	1	3	9	2	17
0	80	-8	8	0	41	1	0	-0.1	0.1	1	3	9	2	18
0	80	-4	15	0	49	1	0	-0.05	0.1875	1	3	9	2	19
0	50	2	12	0	54	0	0	0.04	0.24	1	3	9	2	20
1	50	-2	30	0	100	0	0	-0.04	0.6	1	3	9	2	21
1	50	3	26	1	97	0	0	0.06	0.52	1	3	9	2	22
1	50	2	25	1	97	0	0	0.04	0.5	1	3	9	2	23
1	50	0	21	1	91	0	0	0	0.42	1	3	9	2	24
1	50	3	10	1	51	0	0	0.06	0.2	1	3	9	2	25
1	50	-2	15	1	76	0	0	-0.04	0.3	1	3	9	2	26
1	50	-2	10	0	63	0	0	-0.04	0.2	1	3	9	2	27
1	80	-1	25	1	100	1	1	-0.0125	0.3125	1	3	9	2	28
1	80	3	10	0	37	1	1	0.0375	0.125	1	3	9	2	29
1	50	0	5	0	33	0	0	0	0.1	1	3	9	2	30
1	50	2	12	0	83	0	0	0.04	0.24	1	3	9	2	31
1	50	-1	4	0	29	0	0	-0.02	0.08	1	3	9	2	32
1	50	-2	0	0	2	0	0	-0.04	0	1	3	9	2	33
1	80	-2	1	0	4	1	1	-0.025	0.0125	1	3	9	2	34
1	50	2	7	0	62	0	0	0.04	0.14	1	3	9	2	35
1	80	4	25	1	91	1	1	0.05	0.3125	1	3	9	2	36
1	80	2	26	1	82	1	1	0.025	0.325	1	3	9	2	37
1	80	-2	2	1	30	1	1	-0.025	0.025	1	3	9	2	38
1	80	-3	1	0	8	1	1	-0.0375	0.0125	1	3	9	2	39
1	50	-3	21	0	100	0	0	-0.06	0.42	1	3	9	2	40
0	80	0	45	0	65	1	0	0	0.5625	1	4	10	2	1
0	80	0	45	0	1	1	0	0	0.5625	1	4	10	2	2
0	50	0	20	0	14	0	0	0	0.4	1	4	10	2	3
0	80	0	45	0	43	1	0	0	0.5625	1	4	10	2	4
0	80	0	45	0	38	1	0	0	0.5625	1	4	10	2	5
0	50	0	23	1	100	0	0	0	0.46	1	4	10	2	6
0	50	0	45	1	96	0	0	0	0.9	1	4	10	2	7
0	50	0	32	0	41	0	0	0	0.64	1	4	10	2	8
0	50	0	35	0	88	0	0	0	0.7	1	4	10	2	9
0	50	0	40	0	77	0	0	0	0.8	1	4	10	2	10
0	50	0	45	0	99	0	0	0	0.9	1	4	10	2	11
0	50	0	45	0	32	0	0	0	0.9	1	4	10	2	12
0	80	0	60	0	29	1	0	0	0.75	1	4	10	2	13
0	50	0	45	0	22	0	0	0	0.9	1	4	10	2	14
0	50	0	50	0	90	0	0	0	1	1	4	10	2	15
0	80	0	65	0	60	1	0	0	0.8125	1	4	10	2	16
0	80	0	70	0	82	1	0	0	0.875	1	4	10	2	17
0	50	0	43	0	11	0	0	0	0.86	1	4	10	2	18
0	80	0	68	0	63	1	0	0	0.85	1	4	10	2	19
0	80	0	75	0	5	1	0	0	0.9375	1	4	10	2	20
1	50	0	7	0	100	0	0	0	0.14	1	4	10	2	21
1	80	0	55	0	81	1	1	0	0.6875	1	4	10	2	22
1	50	0	35	0	17	0	0	0	0.7	1	4	10	2	23
1	50	0	35	0	81	0	0	0	0.7	1	4	10	2	24
1	50	0	35	0	42	0	0	0	0.7	1	4	10	2	25
1	50	0	38	0	88	0	0	0	0.76	1	4	10	2	26
1	50	0	20	0	44	0	0	0	0.4	1	4	10	2	27
1	50	0	34	0	61	0	0	0	0.68	1	4	10	2	28
1	50	0	35	0	66	0	0	0	0.7	1	4	10	2	29
1	50	0	30	1	70	0	0	0	0.6	1	4	10	2	30
1	50	0	43	0	99	0	0	0	0.86	1	4	10	2	31
1	50	0	30	0	73	0	0	0	0.6	1	4	10	2	32
1	50	0	19	0	68	0	0	0	0.38	1	4	10	2	33
1	80	0	56	0	44	1	1	0	0.7	1	4	10	2	34
1	50	0	25	1	91	0	0	0	0.5	1	4	10	2	35
1	50	0	45	0	71	0	0	0	0.9	1	4	10	2	36
1	50	0	40	0	93	0	0	0	0.8	1	4	10	2	37
1	50	0	36	1	99	0	0	0	0.72	1	4	10	2	38
1	50	0	30	0	60	0	0	0	0.6	1	4	10	2	39
1	50	0	34	1	79	0	0	0	0.68	1	4	10	2	40
0	50	0	0	0	0	0	0	0	0	0	3	11	2	1
0	50	10	15	1	90	0	0	0.2	0.3	0	3	11	2	2
0	50	0	20	0	63	0	0	0	0.4	0	3	11	2	3
0	80	4	40	0	82	1	0	0.05	0.5	0	3	11	2	4
0	50	2	0	0	7	0	0	0.04	0	0	3	11	2	5
0	50	1	15	0	24	0	0	0.02	0.3	0	3	11	2	6
0	50	0	20	0	52	0	0	0	0.4	0	3	11	2	7
0	80	2	50	0	79	1	0	0.025	0.625	0	3	11	2	8
0	80	1	30	0	47	1	0	0.0125	0.375	0	3	11	2	9
0	50	5	25	0	58	0	0	0.1	0.5	0	3	11	2	10
0	80	6	29	0	43	1	0	0.075	0.3625	0	3	11	2	11
0	50	0	0	0	25	0	0	0	0	0	3	11	2	12
0	80	7	45	1	92	1	0	0.0875	0.5625	0	3	11	2	13
0	80	5	75	0	95	1	0	0.0625	0.9375	0	3	11	2	14
0	50	7	43	0	93	0	0	0.14	0.86	0	3	11	2	15
0	50	5	40	0	76	0	0	0.1	0.8	0	3	11	2	16
0	80	10	20	0	21	1	0	0.125	0.25	0	3	11	2	17
0	50	9	0	0	24	0	0	0.18	0	0	3	11	2	18
0	50	5	20	0	40	0	0	0.1	0.4	0	3	11	2	19
0	50	0	20	0	56	0	0	0	0.4	0	3	11	2	20
1	80	10	30	0	90	1	1	0.125	0.375	0	3	11	2	21
1	50	0	20	1	100	0	0	0	0.4	0	3	11	2	22
1	50	0	22	1	99	0	0	0	0.44	0	3	11	2	23
1	50	0	30	1	91	0	0	0	0.6	0	3	11	2	24
1	50	0	0	1	54	0	0	0	0	0	3	11	2	25
1	50	0	40	1	74	0	0	0	0.8	0	3	11	2	26
1	50	0	1	0	61	0	0	0	0.02	0	3	11	2	27
1	50	10	20	1	90	0	0	0.2	0.4	0	3	11	2	28
1	50	0	1	0	40	0	0	0	0.02	0	3	11	2	29
1	50	0	0	0	33	0	0	0	0	0	3	11	2	30
1	80	10	0	0	75	1	1	0.125	0	0	3	11	2	31
1	50	0	0	0	28	0	0	0	0	0	3	11	2	32
1	80	0	0	0	0	1	1	0	0	0	3	11	2	33
1	50	0	0	0	2	0	0	0	0	0	3	11	2	34
1	80	10	0	0	54	1	1	0.125	0	0	3	11	2	35
1	50	0	2	1	95	0	0	0	0.04	0	3	11	2	36
1	50	0	20	1	84	0	0	0	0.4	0	3	11	2	37
1	50	0	0	1	28	0	0	0	0	0	3	11	2	38
1	50	0	0	0	5	0	0	0	0	0	3	11	2	39
1	80	10	0	0	90	1	1	0.125	0	0	3	11	2	40
0	50	0	38	0	65	0	0	0	0.76	1	4	12	2	1
0	50	0	40	0	1	0	0	0	0.8	1	4	12	2	2
0	50	0	35	0	14	0	0	0	0.7	1	4	12	2	3
0	50	0	35	0	43	0	0	0	0.7	1	4	12	2	4
0	50	0	42	0	38	0	0	0	0.84	1	4	12	2	5
0	50	0	40	1	100	0	0	0	0.8	1	4	12	2	6
0	50	0	40	1	96	0	0	0	0.8	1	4	12	2	7
0	50	0	50	0	41	0	0	0	1	1	4	12	2	8
0	80	0	42	0	88	1	0	0	0.525	1	4	12	2	9
0	50	0	40	0	77	0	0	0	0.8	1	4	12	2	10
0	50	0	38	0	99	0	0	0	0.76	1	4	12	2	11
0	50	0	40	0	32	0	0	0	0.8	1	4	12	2	12
0	50	0	45	0	29	0	0	0	0.9	1	4	12	2	13
0	80	0	45	0	22	1	0	0	0.5625	1	4	12	2	14
0	50	0	41	0	90	0	0	0	0.82	1	4	12	2	15
0	50	0	41	0	60	0	0	0	0.82	1	4	12	2	16
0	50	0	40	0	82	0	0	0	0.8	1	4	12	2	17
0	50	0	47	0	11	0	0	0	0.94	1	4	12	2	18
0	50	0	43	0	63	0	0	0	0.86	1	4	12	2	19
0	50	0	47	0	5	0	0	0	0.94	1	4	12	2	20
1	50	0	30	0	100	0	0	0	0.6	1	4	12	2	21
1	50	0	25	0	81	0	0	0	0.5	1	4	12	2	22
1	50	0	40	0	17	0	0	0	0.8	1	4	12	2	23
1	50	0	25	0	81	0	0	0	0.5	1	4	12	2	24
1	50	0	23	0	42	0	0	0	0.46	1	4	12	2	25
1	50	0	17	0	88	0	0	0	0.34	1	4	12	2	26
1	50	0	7	0	44	0	0	0	0.14	1	4	12	2	27
1	80	0	25	0	61	1	1	0	0.3125	1	4	12	2	28
1	80	0	30	0	66	1	1	0	0.375	1	4	12	2	29
1	80	0	38	1	70	1	1	0	0.475	1	4	12	2	30
1	80	0	35	0	99	1	1	0	0.4375	1	4	12	2	31
1	80	0	38	0	73	1	1	0	0.475	1	4	12	2	32
1	80	0	37	0	68	1	1	0	0.4625	1	4	12	2	33
1	50	0	37	0	44	0	0	0	0.74	1	4	12	2	34
1	50	0	20	1	91	0	0	0	0.4	1	4	12	2	35
1	50	0	28	0	71	0	0	0	0.56	1	4	12	2	36
1	50	0	20	0	93	0	0	0	0.4	1	4	12	2	37
1	50	0	5	1	99	0	0	0	0.1	1	4	12	2	38
1	50	0	28	0	60	0	0	0	0.56	1	4	12	2	39
1	50	0	35	1	79	0	0	0	0.7	1	4	12	2	40
0	80	0	40	0	100	1	0	0	0.5	0	5	13	3	1
0	50	3	17	0	0	0	0	0.06	0.34	0	5	13	3	2
0	50	0	20	0	55	0	0	0	0.4	0	5	13	3	3
0	80	5	30	0	80	1	0	0.0625	0.375	0	5	13	3	4
0	80	0	20	0	18	1	0	0	0.25	0	5	13	3	5
0	50	0	25	0	71	0	0	0	0.5	0	5	13	3	6
0	50	0	20	0	29	0	0	0	0.4	0	5	13	3	7
0	50	3	17	0	41	0	0	0.06	0.34	0	5	13	3	8
0	80	10	10	0	30	1	0	0.125	0.125	0	5	13	3	9
0	50	0	35	1	100	0	0	0	0.7	0	5	13	3	10
0	50	0	15	0	31	0	0	0	0.3	0	5	13	3	11
0	50	0	13	0	0	0	0	0	0.26	0	5	13	3	12
0	50	0	35	1	74	0	0	0	0.7	0	5	13	3	13
0	50	5	10	0	40	0	0	0.1	0.2	0	5	13	3	14
0	50	5	13	0	57	0	0	0.1	0.26	0	5	13	3	15
0	50	5	10	0	64	0	0	0.1	0.2	0	5	13	3	16
0	50	4	9	1	49	0	0	0.08	0.18	0	5	13	3	17
0	50	4	7	0	0	0	0	0.08	0.14	0	5	13	3	18
0	50	4	40	0	96	0	0	0.08	0.8	0	5	13	3	19
0	80	10	20	0	90	1	0	0.125	0.25	0	5	13	3	20
1	50	0	30	1	93	0	0	0	0.6	0	5	13	3	21
1	50	4	6	0	39	0	0	0.08	0.12	0	5	13	3	22
1	50	4	31	0	96	0	0	0.08	0.62	0	5	13	3	23
1	50	4	21	0	96	0	0	0.08	0.42	0	5	13	3	24
1	50	4	16	0	67	0	0	0.08	0.32	0	5	13	3	25
1	80	10	5	0	40	1	1	0.125	0.0625	0	5	13	3	26
1	80	10	10	0	32	1	1	0.125	0.125	0	5	13	3	27
1	50	4	31	0	96	0	0	0.08	0.62	0	5	13	3	28
1	50	4	26	0	83	0	0	0.08	0.52	0	5	13	3	29
1	50	4	6	0	39	0	0	0.08	0.12	0	5	13	3	30
1	50	0	0	1	29	0	0	0	0	0	5	13	3	31
1	50	4	36	1	96	0	0	0.08	0.72	0	5	13	3	32
1	50	4	41	0	85	0	0	0.08	0.82	0	5	13	3	33
1	50	4	41	0	90	0	0	0.08	0.82	0	5	13	3	34
1	50	5	10	0	42	0	0	0.1	0.2	0	5	13	3	35
1	50	5	40	0	95	0	0	0.1	0.8	0	5	13	3	36
1	50	4	41	0	90	0	0	0.08	0.82	0	5	13	3	37
1	50	4	6	0	37	0	0	0.08	0.12	0	5	13	3	38
1	80	10	20	0	69	1	1	0.125	0.25	0	5	13	3	39
1	80	10	10	0	67	1	1	0.125	0.125	0	5	13	3	40
0	50	1	25	1	99	0	0	0.02	0.5	1	6	14	3	1
0	50	1	10	0	63	0	0	0.02	0.2	1	6	14	3	2
0	80	0	30	1	95	1	0	0	0.375	1	6	14	3	3
0	80	0	10	0	14	1	0	0	0.125	1	6	14	3	4
0	50	5	10	0	95	0	0	0.1	0.2	1	6	14	3	5
0	50	3	10	1	97	0	0	0.06	0.2	1	6	14	3	6
0	50	5	5	0	85	0	0	0.1	0.1	1	6	14	3	7
0	80	5	25	0	95	1	0	0.0625	0.3125	1	6	14	3	8
0	80	3	10	0	97	1	0	0.0375	0.125	1	6	14	3	9
0	80	3	10	1	97	1	0	0.0375	0.125	1	6	14	3	10
0	80	5	15	1	83	1	0	0.0625	0.1875	1	6	14	3	11
0	80	0	20	0	73	1	0	0	0.25	1	6	14	3	12
0	80	5	15	0	95	1	0	0.0625	0.1875	1	6	14	3	13
0	80	5	15	0	95	1	0	0.0625	0.1875	1	6	14	3	14
0	50	5	5	0	95	0	0	0.1	0.1	1	6	14	3	15
0	80	5	15	1	95	1	0	0.0625	0.1875	1	6	14	3	16
0	80	5	10	1	95	1	0	0.0625	0.125	1	6	14	3	17
0	80	5	5	0	32	1	0	0.0625	0.0625	1	6	14	3	18
0	80	3	7	0	35	1	0	0.0375	0.0875	1	6	14	3	19
0	50	5	0	0	22	0	0	0.1	0	1	6	14	3	20
1	80	5	5	1	95	1	1	0.0625	0.0625	1	6	14	3	21
1	80	5	5	0	79	1	1	0.0625	0.0625	1	6	14	3	22
1	50	5	0	1	69	0	0	0.1	0	1	6	14	3	23
1	50	3	7	1	47	0	0	0.06	0.14	1	6	14	3	24
1	50	0	10	1	87	0	0	0	0.2	1	6	14	3	25
1	50	0	0	0	15	0	0	0	0	1	6	14	3	26
1	80	5	0	1	89	1	1	0.0625	0	1	6	14	3	27
1	80	5	0	0	41	1	1	0.0625	0	1	6	14	3	28
1	80	5	0	0	95	1	1	0.0625	0	1	6	14	3	29
1	80	5	0	0	61	1	1	0.0625	0	1	6	14	3	30
1	80	3	2	0	64	1	1	0.0375	0.025	1	6	14	3	31
1	50	3	0	0	71	0	0	0.06	0	1	6	14	3	32
1	50	3	2	0	65	0	0	0.06	0.04	1	6	14	3	33
1	80	5	0	0	95	1	1	0.0625	0	1	6	14	3	34
1	80	5	0	0	51	1	1	0.0625	0	1	6	14	3	35
1	50	3	2	0	88	0	0	0.06	0.04	1	6	14	3	36
1	50	0	0	0	58	0	0	0	0	1	6	14	3	37
1	80	5	0	1	44	1	1	0.0625	0	1	6	14	3	38
1	80	5	0	1	46	1	1	0.0625	0	1	6	14	3	39
1	80	0	0	0	12	1	1	0	0	1	6	14	3	40
0	50	3	47	0	97	0	0	0.06	0.94	1	5	15	3	1
0	50	0	0	0	0	0	0	0	0	1	5	15	3	2
0	50	0	20	0	55	0	0	0	0.4	1	5	15	3	3
0	50	0	50	0	85	0	0	0	1	1	5	15	3	4
0	50	0	0	0	18	0	0	0	0	1	5	15	3	5
0	80	0	50	0	71	1	0	0	0.625	1	5	15	3	6
0	80	0	0	0	29	1	0	0	0	1	5	15	3	7
0	80	0	20	0	44	1	0	0	0.25	1	5	15	3	8
0	50	0	50	0	40	0	0	0	1	1	5	15	3	9
0	50	0	10	1	100	0	0	0	0.2	1	5	15	3	10
0	50	0	50	0	31	0	0	0	1	1	5	15	3	11
0	80	0	0	0	0	1	0	0	0	1	5	15	3	12
0	80	0	30	1	74	1	0	0	0.375	1	5	15	3	13
0	80	0	50	0	45	1	0	0	0.625	1	5	15	3	14
0	80	0	40	0	62	1	0	0	0.5	1	5	15	3	15
0	50	0	50	0	69	0	0	0	1	1	5	15	3	16
0	50	0	50	1	53	0	0	0	1	1	5	15	3	17
0	50	0	0	0	3	0	0	0	0	1	5	15	3	18
0	80	0	80	0	100	1	0	0	1	1	5	15	3	19
0	50	0	50	0	100	0	0	0	1	1	5	15	3	20
1	50	0	0	1	93	0	0	0	0	1	5	15	3	21
1	50	0	0	0	43	0	0	0	0	1	5	15	3	22
1	80	0	30	0	100	1	1	0	0.375	1	5	15	3	23
1	80	0	30	0	100	1	1	0	0.375	1	5	15	3	24
1	80	0	20	0	71	1	1	0	0.25	1	5	15	3	25
1	50	0	0	0	50	0	0	0	0	1	5	15	3	26
1	50	0	0	0	42	0	0	0	0	1	5	15	3	27
1	80	0	30	0	100	1	1	0	0.375	1	5	15	3	28
1	80	0	20	0	87	1	1	0	0.25	1	5	15	3	29
1	80	0	0	0	43	1	1	0	0	1	5	15	3	30
1	80	0	0	1	29	1	1	0	0	1	5	15	3	31
1	80	0	30	1	100	1	1	0	0.375	1	5	15	3	32
1	80	0	50	0	89	1	1	0	0.625	1	5	15	3	33
1	50	0	0	0	94	0	0	0	0	1	5	15	3	34
1	50	0	0	0	47	0	0	0	0	1	5	15	3	35
1	80	0	30	0	100	1	1	0	0.375	1	5	15	3	36
1	80	0	30	0	94	1	1	0	0.375	1	5	15	3	37
1	80	0	10	0	41	1	1	0	0.125	1	5	15	3	38
1	50	0	40	0	79	0	0	0	0.8	1	5	15	3	39
1	50	0	0	0	77	0	0	0	0	1	5	15	3	40
0	80	10	5	1	90	1	0	0.125	0.0625	1	6	16	3	1
0	80	5	5	0	59	1	0	0.0625	0.0625	1	6	16	3	2
0	50	0	10	1	95	0	0	0	0.2	1	6	16	3	3
0	50	0	0	0	14	0	0	0	0	1	6	16	3	4
0	80	5	35	0	95	1	0	0.0625	0.4375	1	6	16	3	5
0	80	5	15	1	95	1	0	0.0625	0.1875	1	6	16	3	6
0	80	0	30	0	90	1	0	0	0.375	1	6	16	3	7
0	50	5	0	0	95	0	0	0.1	0	1	6	16	3	8
0	50	5	0	0	95	0	0	0.1	0	1	6	16	3	9
0	50	5	45	1	95	0	0	0.1	0.9	1	6	16	3	10
0	50	4	1	1	84	0	0	0.08	0.02	1	6	16	3	11
0	50	5	0	0	68	0	0	0.1	0	1	6	16	3	12
0	50	5	30	0	95	0	0	0.1	0.6	1	6	16	3	13
0	50	5	30	0	95	0	0	0.1	0.6	1	6	16	3	14
0	80	10	25	0	90	1	0	0.125	0.3125	1	6	16	3	15
0	50	5	30	1	95	0	0	0.1	0.6	1	6	16	3	16
0	50	5	0	1	95	0	0	0.1	0	1	6	16	3	17
0	50	5	0	0	32	0	0	0.1	0	1	6	16	3	18
0	50	5	0	0	33	0	0	0.1	0	1	6	16	3	19
0	50	5	0	0	22	0	0	0.1	0	1	6	16	3	20
1	50	5	0	1	95	0	0	0.1	0	1	6	16	3	21
1	50	5	0	0	79	0	0	0.1	0	1	6	16	3	22
1	50	0	5	1	74	0	0	0	0.1	1	6	16	3	23
1	50	0	0	1	50	0	0	0	0	1	6	16	3	24
1	50	0	0	1	87	0	0	0	0	1	6	16	3	25
1	50	0	0	0	15	0	0	0	0	1	6	16	3	26
1	50	0	50	1	94	0	0	0	1	1	6	16	3	27
1	50	0	5	0	46	0	0	0	0.1	1	6	16	3	28
1	50	0	50	0	100	0	0	0	1	1	6	16	3	29
1	50	0	10	0	66	0	0	0	0.2	1	6	16	3	30
1	50	0	10	0	67	0	0	0	0.2	1	6	16	3	31
1	80	10	10	0	64	1	1	0.125	0.125	1	6	16	3	32
1	50	0	10	0	68	0	0	0	0.2	1	6	16	3	33
1	50	0	30	0	100	0	0	0	0.6	1	6	16	3	34
1	50	0	5	0	56	0	0	0	0.1	1	6	16	3	35
1	80	10	10	0	81	1	1	0.125	0.125	1	6	16	3	36
1	80	10	0	0	48	1	1	0.125	0	1	6	16	3	37
1	50	0	0	1	49	0	0	0	0	1	6	16	3	38
1	50	0	0	1	51	0	0	0	0	1	6	16	3	39
1	50	0	0	0	12	0	0	0	0	1	6	16	3	40
0	50	0	20	0	100	0	0	0	0.4	0	5	17	3	1
0	80	-6	70	0	6	1	0	-0.075	0.875	0	5	17	3	2
0	80	-4	66	0	59	1	0	-0.05	0.825	0	5	17	3	3
0	50	0	40	0	85	0	0	0	0.8	0	5	17	3	4
0	50	0	50	0	18	0	0	0	1	0	5	17	3	5
0	50	0	10	0	71	0	0	0	0.2	0	5	17	3	6
0	50	-5	15	0	34	0	0	-0.1	0.3	0	5	17	3	7
0	50	0	40	0	44	0	0	0	0.8	0	5	17	3	8
0	50	-6	44	0	46	0	0	-0.12	0.88	0	5	17	3	9
0	80	10	0	1	90	1	0	0.125	0	0	5	17	3	10
0	80	4	40	0	27	1	0	0.05	0.5	0	5	17	3	11
0	50	-3	20	0	3	0	0	-0.06	0.4	0	5	17	3	12
0	50	-1	20	1	75	0	0	-0.02	0.4	0	5	17	3	13
0	50	-4	40	0	49	0	0	-0.08	0.8	0	5	17	3	14
0	50	-3	40	0	65	0	0	-0.06	0.8	0	5	17	3	15
0	80	0	55	0	69	1	0	0	0.6875	0	5	17	3	16
0	80	-10	45	1	63	1	0	-0.125	0.5625	0	5	17	3	17
0	80	-4	50	0	7	1	0	-0.05	0.625	0	5	17	3	18
0	50	-2	48	0	100	0	0	-0.04	0.96	0	5	17	3	19
0	50	-2	30	0	100	0	0	-0.04	0.6	0	5	17	3	20
1	80	2	8	1	91	1	1	0.025	0.1	0	5	17	3	21
1	80	2	78	0	41	1	1	0.025	0.975	0	5	17	3	22
1	50	-2	18	0	100	0	0	-0.04	0.36	0	5	17	3	23
1	50	0	25	0	100	0	0	0	0.5	0	5	17	3	24
1	50	-2	12	0	73	0	0	-0.04	0.24	0	5	17	3	25
1	50	-1	40	0	51	0	0	-0.02	0.8	0	5	17	3	26
1	50	-4	16	0	46	0	0	-0.08	0.32	0	5	17	3	27
1	50	8	12	0	92	0	0	0.16	0.24	0	5	17	3	28
1	50	-2	18	0	89	0	0	-0.04	0.36	0	5	17	3	29
1	50	0	10	0	43	0	0	0	0.2	0	5	17	3	30
1	50	-1	9	1	30	0	0	-0.02	0.18	0	5	17	3	31
1	50	0	17	1	100	0	0	0	0.34	0	5	17	3	32
1	50	-1	22	0	90	0	0	-0.02	0.44	0	5	17	3	33
1	80	4	16	0	90	1	1	0.05	0.2	0	5	17	3	34
1	80	0	18	0	47	1	1	0	0.225	0	5	17	3	35
1	50	0	11	0	100	0	0	0	0.22	0	5	17	3	36
1	50	0	12	0	94	0	0	0	0.24	0	5	17	3	37
1	50	0	13	0	41	0	0	0	0.26	0	5	17	3	38
1	50	0	10	0	79	0	0	0	0.2	0	5	17	3	39
1	50	0	9	0	77	0	0	0	0.18	0	5	17	3	40
0	50	-5	30	1	100	0	0	-0.1	0.6	0	6	18	3	1
0	50	0	0	0	64	0	0	0	0	0	6	18	3	2
0	50	0	30	1	95	0	0	0	0.6	0	6	18	3	3
0	50	-5	5	0	19	0	0	-0.1	0.1	0	6	18	3	4
0	50	0	30	0	100	0	0	0	0.6	0	6	18	3	5
0	50	0	25	1	100	0	0	0	0.5	0	6	18	3	6
0	50	0	20	0	90	0	0	0	0.4	0	6	18	3	7
0	50	5	15	0	95	0	0	0.1	0.3	0	6	18	3	8
0	50	6	2	0	94	0	0	0.12	0.04	0	6	18	3	9
0	50	3	0	1	97	0	0	0.06	0	0	6	18	3	10
0	50	0	10	1	88	0	0	0	0.2	0	6	18	3	11
0	50	3	0	0	70	0	0	0.06	0	0	6	18	3	12
0	50	0	50	0	100	0	0	0	1	0	6	18	3	13
0	50	4	32	0	96	0	0	0.08	0.64	0	6	18	3	14
0	50	2	34	0	98	0	0	0.04	0.68	0	6	18	3	15
0	50	-2	30	1	100	0	0	-0.04	0.6	0	6	18	3	16
0	50	0	0	1	100	0	0	0	0	0	6	18	3	17
0	50	-5	0	0	42	0	0	-0.1	0	0	6	18	3	18
0	50	-4	6	0	42	0	0	-0.08	0.12	0	6	18	3	19
0	80	-10	0	0	37	1	0	-0.125	0	0	6	18	3	20
1	50	0	30	1	100	0	0	0	0.6	0	6	18	3	21
1	50	0	22	0	84	0	0	0	0.44	0	6	18	3	22
1	80	0	0	1	74	1	1	0	0	0	6	18	3	23
1	80	3	0	1	47	1	1	0.0375	0	0	6	18	3	24
1	80	0	20	1	87	1	1	0	0.25	0	6	18	3	25
1	80	0	10	0	15	1	1	0	0.125	0	6	18	3	26
1	50	0	50	1	94	0	0	0	1	0	6	18	3	27
1	50	0	50	0	46	0	0	0	1	0	6	18	3	28
1	50	4	40	0	96	0	0	0.08	0.8	0	6	18	3	29
1	50	3	17	0	63	0	0	0.06	0.34	0	6	18	3	30
1	50	2	8	0	65	0	0	0.04	0.16	0	6	18	3	31
1	50	0	26	0	74	0	0	0	0.52	0	6	18	3	32
1	80	10	0	0	58	1	1	0.125	0	0	6	18	3	33
1	50	5	41	0	95	0	0	0.1	0.82	0	6	18	3	34
1	50	0	0	0	56	0	0	0	0	0	6	18	3	35
1	50	0	41	0	91	0	0	0	0.82	0	6	18	3	36
1	50	0	0	0	58	0	0	0	0	0	6	18	3	37
1	50	0	5	1	49	0	0	0	0.1	0	6	18	3	38
1	50	0	0	1	51	0	0	0	0	0	6	18	3	39
1	50	0	2	0	12	0	0	0	0.04	0	6	18	3	40
0	80	0	80	0	79	1	0	0	1	1	7	19	4	1
0	80	0	80	0	47	1	0	0	1	1	7	19	4	2
0	50	0	50	0	53	0	0	0	1	1	7	19	4	3
0	50	0	50	1	91	0	0	0	1	1	7	19	4	4
0	50	0	50	0	29	0	0	0	1	1	7	19	4	5
0	50	0	50	0	29	0	0	0	1	1	7	19	4	6
0	80	0	80	0	81	1	0	0	1	1	7	19	4	7
0	50	0	50	0	16	0	0	0	1	1	7	19	4	8
0	80	0	80	0	59	1	0	0	1	1	7	19	4	9
0	80	0	80	0	22	1	0	0	1	1	7	19	4	10
0	50	0	50	0	88	0	0	0	1	1	7	19	4	11
0	50	0	50	0	95	0	0	0	1	1	7	19	4	12
0	50	0	50	0	79	0	0	0	1	1	7	19	4	13
0	50	0	50	0	24	0	0	0	1	1	7	19	4	14
0	50	0	50	0	91	0	0	0	1	1	7	19	4	15
0	80	0	80	0	74	1	0	0	1	1	7	19	4	16
0	50	0	50	0	85	0	0	0	1	1	7	19	4	17
0	50	0	50	0	48	0	0	0	1	1	7	19	4	18
0	50	0	50	0	40	0	0	0	1	1	7	19	4	19
0	50	0	50	0	73	0	0	0	1	1	7	19	4	20
1	50	0	50	0	56	0	0	0	1	1	7	19	4	21
1	50	0	50	0	69	0	0	0	1	1	7	19	4	22
1	50	0	50	0	87	0	0	0	1	1	7	19	4	23
1	50	0	50	0	16	0	0	0	1	1	7	19	4	24
1	50	0	50	0	69	0	0	0	1	1	7	19	4	25
1	50	0	50	0	17	0	0	0	1	1	7	19	4	26
1	50	0	50	0	46	0	0	0	1	1	7	19	4	27
1	50	0	50	0	80	0	0	0	1	1	7	19	4	28
1	50	0	50	0	100	0	0	0	1	1	7	19	4	29
1	50	0	50	0	98	0	0	0	1	1	7	19	4	30
1	50	0	50	0	100	0	0	0	1	1	7	19	4	31
1	50	0	50	0	100	0	0	0	1	1	7	19	4	32
1	50	0	50	0	100	0	0	0	1	1	7	19	4	33
1	50	0	50	0	100	0	0	0	1	1	7	19	4	34
1	50	0	50	0	72	0	0	0	1	1	7	19	4	35
1	50	0	50	0	19	0	0	0	1	1	7	19	4	36
1	50	0	50	0	34	0	0	0	1	1	7	19	4	37
1	50	0	50	0	27	0	0	0	1	1	7	19	4	38
1	50	0	50	0	48	0	0	0	1	1	7	19	4	39
1	50	0	50	0	21	0	0	0	1	1	7	19	4	40
0	50	0	0	0	10	0	0	0	0	0	8	20	4	1
0	80	0	0	1	76	1	0	0	0	0	8	20	4	2
0	80	0	0	0	71	1	0	0	0	0	8	20	4	3
0	80	0	0	0	45	1	0	0	0	0	8	20	4	4
0	80	0	0	0	14	1	0	0	0	0	8	20	4	5
0	50	0	0	0	36	0	0	0	0	0	8	20	4	6
0	80	0	0	0	38	1	0	0	0	0	8	20	4	7
0	50	0	0	0	29	0	0	0	0	0	8	20	4	8
0	80	0	0	0	67	1	0	0	0	0	8	20	4	9
0	80	0	0	0	72	1	0	0	0	0	8	20	4	10
0	80	0	0	0	70	1	0	0	0	0	8	20	4	11
0	50	0	0	0	44	0	0	0	0	0	8	20	4	12
0	50	0	0	0	48	0	0	0	0	0	8	20	4	13
0	50	0	0	1	28	0	0	0	0	0	8	20	4	14
0	50	0	0	0	79	0	0	0	0	0	8	20	4	15
0	50	0	0	0	34	0	0	0	0	0	8	20	4	16
0	50	0	0	0	46	0	0	0	0	0	8	20	4	17
0	80	0	0	0	53	1	0	0	0	0	8	20	4	18
0	80	0	0	0	92	1	0	0	0	0	8	20	4	19
0	50	0	0	0	12	0	0	0	0	0	8	20	4	20
1	80	0	0	1	82	1	1	0	0	0	8	20	4	21
1	80	0	0	1	24	1	1	0	0	0	8	20	4	22
1	80	0	0	0	35	1	1	0	0	0	8	20	4	23
1	80	0	0	1	79	1	1	0	0	0	8	20	4	24
1	80	0	0	1	66	1	1	0	0	0	8	20	4	25
1	80	0	0	0	83	1	1	0	0	0	8	20	4	26
1	80	0	30	0	100	1	1	0	0.375	0	8	20	4	27
1	80	0	30	0	100	1	1	0	0.375	0	8	20	4	28
1	80	0	30	0	100	1	1	0	0.375	0	8	20	4	29
1	50	0	0	0	76	0	0	0	0	0	8	20	4	30
1	50	0	20	1	100	0	0	0	0.4	0	8	20	4	31
1	50	0	20	1	100	0	0	0	0.4	0	8	20	4	32
1	50	0	0	0	17	0	0	0	0	0	8	20	4	33
1	80	0	0	0	12	1	1	0	0	0	8	20	4	34
1	50	0	0	0	42	0	0	0	0	0	8	20	4	35
1	80	0	20	0	79	1	1	0	0.25	0	8	20	4	36
1	50	0	0	0	45	0	0	0	0	0	8	20	4	37
1	80	0	0	0	58	1	1	0	0	0	8	20	4	38
1	50	0	0	0	81	0	0	0	0	0	8	20	4	39
1	80	0	0	0	21	1	1	0	0	0	8	20	4	40
0	50	0	40	0	79	0	0	0	0.8	0	7	21	4	1
0	50	0	40	0	47	0	0	0	0.8	0	7	21	4	2
0	50	1	40	0	52	0	0	0.02	0.8	0	7	21	4	3
0	50	0	40	1	91	0	0	0	0.8	0	7	21	4	4
0	50	0	40	0	29	0	0	0	0.8	0	7	21	4	5
0	80	3	57	0	26	1	0	0.0375	0.7125	0	7	21	4	6
0	50	1	39	0	80	0	0	0.02	0.78	0	7	21	4	7
0	80	2	40	0	14	1	0	0.025	0.5	0	7	21	4	8
0	50	0	40	0	59	0	0	0	0.8	0	7	21	4	9
0	50	0	40	0	22	0	0	0	0.8	0	7	21	4	10
0	50	0	40	0	88	0	0	0	0.8	0	7	21	4	11
0	80	2	78	0	93	1	0	0.025	0.975	0	7	21	4	12
0	80	0	62	0	79	1	0	0	0.775	0	7	21	4	13
0	80	2	60	0	22	1	0	0.025	0.75	0	7	21	4	14
0	50	0	40	0	91	0	0	0	0.8	0	7	21	4	15
0	50	0	40	0	74	0	0	0	0.8	0	7	21	4	16
0	50	0	50	0	85	0	0	0	1	0	7	21	4	17
0	50	0	50	0	48	0	0	0	1	0	7	21	4	18
0	80	0	60	0	40	1	0	0	0.75	0	7	21	4	19
0	80	5	50	0	68	1	0	0.0625	0.625	0	7	21	4	20
1	50	0	40	0	56	0	0	0	0.8	0	7	21	4	21
1	50	0	40	0	69	0	0	0	0.8	0	7	21	4	22
1	50	0	50	0	87	0	0	0	1	0	7	21	4	23
1	50	0	0	0	16	0	0	0	0	0	7	21	4	24
1	50	0	40	0	69	0	0	0	0.8	0	7	21	4	25
1	50	0	40	0	17	0	0	0	0.8	0	7	21	4	26
1	50	0	40	0	46	0	0	0	0.8	0	7	21	4	27
1	50	0	40	0	80	0	0	0	0.8	0	7	21	4	28
1	50	2	38	0	98	0	0	0.04	0.76	0	7	21	4	29
1	80	5	40	0	93	1	1	0.0625	0.5	0	7	21	4	30
1	80	5	50	0	95	1	1	0.0625	0.625	0	7	21	4	31
1	80	5	40	0	95	1	1	0.0625	0.5	0	7	21	4	32
1	80	5	50	0	95	1	1	0.0625	0.625	0	7	21	4	33
1	80	6	49	0	94	1	1	0.075	0.6125	0	7	21	4	34
1	80	5	75	0	67	1	1	0.0625	0.9375	0	7	21	4	35
1	50	0	20	0	19	0	0	0	0.4	0	7	21	4	36
1	50	0	10	0	34	0	0	0	0.2	0	7	21	4	37
1	50	0	45	0	27	0	0	0	0.9	0	7	21	4	38
1	50	0	50	0	48	0	0	0	1	0	7	21	4	39
1	50	0	0	0	21	0	0	0	0	0	7	21	4	40
0	80	0	0	0	10	1	0	0	0	1	8	22	4	1
0	50	0	10	1	76	0	0	0	0.2	1	8	22	4	2
0	50	0	10	0	71	0	0	0	0.2	1	8	22	4	3
0	50	0	0	0	45	0	0	0	0	1	8	22	4	4
0	50	0	5	0	14	0	0	0	0.1	1	8	22	4	5
0	80	-1	10	0	37	1	0	-0.0125	0.125	1	8	22	4	6
0	50	0	30	0	38	0	0	0	0.6	1	8	22	4	7
0	50	0	10	0	29	0	0	0	0.2	1	8	22	4	8
0	50	0	40	0	67	0	0	0	0.8	1	8	22	4	9
0	50	2	30	0	70	0	0	0.04	0.6	1	8	22	4	10
0	50	0	30	0	70	0	0	0	0.6	1	8	22	4	11
0	50	0	10	0	44	0	0	0	0.2	1	8	22	4	12
0	50	-1	10	0	49	0	0	-0.02	0.2	1	8	22	4	13
0	80	0	10	1	28	1	0	0	0.125	1	8	22	4	14
0	80	0	30	0	79	1	0	0	0.375	1	8	22	4	15
0	80	0	20	0	34	1	0	0	0.25	1	8	22	4	16
0	80	3	20	0	43	1	0	0.0375	0.25	1	8	22	4	17
0	50	0	20	0	53	0	0	0	0.4	1	8	22	4	18
0	50	0	40	0	92	0	0	0	0.8	1	8	22	4	19
0	80	2	20	0	10	1	0	0.025	0.25	1	8	22	4	20
1	50	0	40	1	82	0	0	0	0.8	1	8	22	4	21
1	50	0	10	1	24	0	0	0	0.2	1	8	22	4	22
1	50	1	20	0	34	0	0	0.02	0.4	1	8	22	4	23
1	50	0	30	1	79	0	0	0	0.6	1	8	22	4	24
1	50	0	25	1	66	0	0	0	0.5	1	8	22	4	25
1	50	0	35	0	83	0	0	0	0.7	1	8	22	4	26
1	50	0	40	0	100	0	0	0	0.8	1	8	22	4	27
1	50	0	40	0	100	0	0	0	0.8	1	8	22	4	28
1	50	0	35	0	100	0	0	0	0.7	1	8	22	4	29
1	50	0	30	0	76	0	0	0	0.6	1	8	22	4	30
1	50	0	40	1	100	0	0	0	0.8	1	8	22	4	31
1	50	0	45	1	100	0	0	0	0.9	1	8	22	4	32
1	50	0	10	0	17	0	0	0	0.2	1	8	22	4	33
1	50	1	12	0	11	0	0	0.02	0.24	1	8	22	4	34
1	50	0	10	0	42	0	0	0	0.2	1	8	22	4	35
1	50	0	25	0	79	0	0	0	0.5	1	8	22	4	36
1	50	0	15	0	45	0	0	0	0.3	1	8	22	4	37
1	50	0	15	0	58	0	0	0	0.3	1	8	22	4	38
1	50	0	35	0	81	0	0	0	0.7	1	8	22	4	39
1	50	0	10	0	21	0	0	0	0.2	1	8	22	4	40
0	50	0	25	0	79	0	0	0	0.5	0	7	23	4	1
0	50	0	5	0	47	0	0	0	0.1	0	7	23	4	2
0	80	0	10	0	53	1	0	0	0.125	0	7	23	4	3
0	80	0	40	1	91	1	0	0	0.5	0	7	23	4	4
0	80	-1	0	0	30	1	0	-0.0125	0	0	7	23	4	5
0	50	0	0	0	29	0	0	0	0	0	7	23	4	6
0	50	0	25	0	81	0	0	0	0.5	0	7	23	4	7
0	50	0	0	0	16	0	0	0	0	0	7	23	4	8
0	50	0	15	0	59	0	0	0	0.3	0	7	23	4	9
0	50	0	0	0	22	0	0	0	0	0	7	23	4	10
0	80	0	50	0	88	1	0	0	0.625	0	7	23	4	11
0	50	0	45	0	95	0	0	0	0.9	0	7	23	4	12
0	50	0	20	0	79	0	0	0	0.4	0	7	23	4	13
0	50	0	0	0	24	0	0	0	0	0	7	23	4	14
0	80	0	60	0	91	1	0	0	0.75	0	7	23	4	15
0	50	0	50	0	74	0	0	0	1	0	7	23	4	16
0	80	0	70	0	85	1	0	0	0.875	0	7	23	4	17
0	80	0	5	0	48	1	0	0	0.0625	0	7	23	4	18
0	50	0	0	0	40	0	0	0	0	0	7	23	4	19
0	50	0	10	0	73	0	0	0	0.2	0	7	23	4	20
1	80	0	15	0	56	1	1	0	0.1875	0	7	23	4	21
1	80	0	25	0	69	1	1	0	0.3125	0	7	23	4	22
1	80	0	40	0	87	1	1	0	0.5	0	7	23	4	23
1	80	0	0	0	16	1	1	0	0	0	7	23	4	24
1	80	0	20	0	69	1	1	0	0.25	0	7	23	4	25
1	80	0	0	0	17	1	1	0	0	0	7	23	4	26
1	80	0	15	0	46	1	1	0	0.1875	0	7	23	4	27
1	80	0	60	0	80	1	1	0	0.75	0	7	23	4	28
1	80	0	75	0	100	1	1	0	0.9375	0	7	23	4	29
1	50	0	50	0	98	0	0	0	1	0	7	23	4	30
1	50	0	45	0	100	0	0	0	0.9	0	7	23	4	31
1	50	0	40	0	100	0	0	0	0.8	0	7	23	4	32
1	50	0	35	0	100	0	0	0	0.7	0	7	23	4	33
1	50	0	30	0	100	0	0	0	0.6	0	7	23	4	34
1	50	0	20	0	72	0	0	0	0.4	0	7	23	4	35
1	80	0	0	0	19	1	1	0	0	0	7	23	4	36
1	80	0	5	0	34	1	1	0	0.0625	0	7	23	4	37
1	80	0	0	0	27	1	1	0	0	0	7	23	4	38
1	80	0	10	0	48	1	1	0	0.125	0	7	23	4	39
1	80	0	5	0	21	1	1	0	0.0625	0	7	23	4	40
0	50	0	0	0	10	0	0	0	0	1	8	24	4	1
0	50	0	0	1	76	0	0	0	0	1	8	24	4	2
0	50	0	50	0	71	0	0	0	1	1	8	24	4	3
0	50	0	0	0	45	0	0	0	0	1	8	24	4	4
0	50	0	0	0	14	0	0	0	0	1	8	24	4	5
0	50	0	0	0	36	0	0	0	0	1	8	24	4	6
0	50	0	0	0	38	0	0	0	0	1	8	24	4	7
0	80	0	0	0	29	1	0	0	0	1	8	24	4	8
0	50	0	20	0	67	0	0	0	0.4	1	8	24	4	9
0	50	0	30	0	72	0	0	0	0.6	1	8	24	4	10
0	50	0	30	0	70	0	0	0	0.6	1	8	24	4	11
0	80	0	10	0	44	1	0	0	0.125	1	8	24	4	12
0	80	0	10	0	48	1	0	0	0.125	1	8	24	4	13
0	50	0	0	1	28	0	0	0	0	1	8	24	4	14
0	50	0	30	0	79	0	0	0	0.6	1	8	24	4	15
0	50	0	10	0	34	0	0	0	0.2	1	8	24	4	16
0	50	0	10	0	46	0	0	0	0.2	1	8	24	4	17
0	50	0	20	0	53	0	0	0	0.4	1	8	24	4	18
0	50	0	35	0	92	0	0	0	0.7	1	8	24	4	19
0	50	0	0	0	12	0	0	0	0	1	8	24	4	20
1	50	0	0	1	82	0	0	0	0	1	8	24	4	21
1	50	0	0	1	24	0	0	0	0	1	8	24	4	22
1	50	0	10	0	35	0	0	0	0.2	1	8	24	4	23
1	50	0	25	1	79	0	0	0	0.5	1	8	24	4	24
1	50	0	0	1	66	0	0	0	0	1	8	24	4	25
1	50	10	0	0	73	0	0	0.2	0	1	8	24	4	26
1	50	10	40	0	90	0	0	0.2	0.8	1	8	24	4	27
1	50	10	0	0	90	0	0	0.2	0	1	8	24	4	28
1	50	10	0	0	90	0	0	0.2	0	1	8	24	4	29
1	80	10	0	0	66	1	1	0.125	0	1	8	24	4	30
1	80	10	0	1	90	1	1	0.125	0	1	8	24	4	31
1	80	10	0	1	90	1	1	0.125	0	1	8	24	4	32
1	80	0	0	0	17	1	1	0	0	1	8	24	4	33
1	50	0	0	0	12	0	0	0	0	1	8	24	4	34
1	80	0	0	0	42	1	1	0	0	1	8	24	4	35
1	50	0	0	0	79	0	0	0	0	1	8	24	4	36
1	80	0	0	0	45	1	1	0	0	1	8	24	4	37
1	50	0	0	0	58	0	0	0	0	1	8	24	4	38
1	80	0	80	0	81	1	1	0	1	1	8	24	4	39
1	50	0	0	0	21	0	0	0	0	1	8	24	4	40
0	80	0	80	0	5	1	0	0	1	1	9	25	5	1
0	80	0	80	0	56	1	0	0	1	1	9	25	5	2
0	80	0	80	0	92	1	0	0	1	1	9	25	5	3
0	50	0	50	0	82	0	0	0	1	1	9	25	5	4
0	80	0	80	1	97	1	0	0	1	1	9	25	5	5
0	80	0	80	0	89	1	0	0	1	1	9	25	5	6
0	50	0	50	0	53	0	0	0	1	1	9	25	5	7
0	80	0	50	0	84	1	0	0	0.625	1	9	25	5	8
0	50	0	40	0	3	0	0	0	0.8	1	9	25	5	9
0	50	0	50	0	66	0	0	0	1	1	9	25	5	10
0	80	0	50	0	61	1	0	0	0.625	1	9	25	5	11
0	50	0	50	0	89	0	0	0	1	1	9	25	5	12
0	50	0	50	0	66	0	0	0	1	1	9	25	5	13
0	50	0	50	0	100	0	0	0	1	1	9	25	5	14
0	80	0	50	0	92	1	0	0	0.625	1	9	25	5	15
0	80	0	50	0	83	1	0	0	0.625	1	9	25	5	16
0	50	0	50	0	18	0	0	0	1	1	9	25	5	17
0	50	0	0	0	31	0	0	0	0	1	9	25	5	18
0	80	0	30	1	100	1	0	0	0.375	1	9	25	5	19
0	80	0	30	0	49	1	0	0	0.375	1	9	25	5	20
1	50	0	0	0	3	0	0	0	0	1	9	25	5	21
1	80	0	0	1	98	1	1	0	0	1	9	25	5	22
1	80	0	0	0	13	1	1	0	0	1	9	25	5	23
1	80	0	0	0	43	1	1	0	0	1	9	25	5	24
1	50	0	0	0	41	0	0	0	0	1	9	25	5	25
1	50	0	0	1	55	0	0	0	0	1	9	25	5	26
1	50	0	0	0	58	0	0	0	0	1	9	25	5	27
1	50	0	0	0	78	0	0	0	0	1	9	25	5	28
1	80	0	0	1	93	1	1	0	0	1	9	25	5	29
1	80	0	0	0	16	1	1	0	0	1	9	25	5	30
1	80	0	80	0	93	1	1	0	1	1	9	25	5	31
1	80	0	0	0	8	1	1	0	0	1	9	25	5	32
1	80	0	80	0	91	1	1	0	1	1	9	25	5	33
1	50	0	50	0	44	0	0	0	1	1	9	25	5	34
1	50	0	30	0	21	0	0	0	0.6	1	9	25	5	35
1	50	0	30	0	54	0	0	0	0.6	1	9	25	5	36
1	50	0	50	0	76	0	0	0	1	1	9	25	5	37
1	50	0	30	0	54	0	0	0	0.6	1	9	25	5	38
1	50	0	30	0	48	0	0	0	0.6	1	9	25	5	39
1	80	0	0	0	9	1	1	0	0	1	9	25	5	40
0	50	0	25	1	88	0	0	0	0.5	1	10	26	5	1
0	50	3	40	0	97	0	0	0.06	0.8	1	10	26	5	2
0	50	0	15	0	54	0	0	0	0.3	1	10	26	5	3
0	50	4	20	0	40	0	0	0.08	0.4	1	10	26	5	4
0	80	0	10	0	32	1	0	0	0.125	1	10	26	5	5
0	50	0	5	0	52	0	0	0	0.1	1	10	26	5	6
0	80	0	30	1	96	1	0	0	0.375	1	10	26	5	7
0	80	0	30	0	84	1	0	0	0.375	1	10	26	5	8
0	50	0	5	0	14	0	0	0	0.1	1	10	26	5	9
0	50	0	20	0	54	0	0	0	0.4	1	10	26	5	10
0	80	0	40	0	55	1	0	0	0.5	1	10	26	5	11
0	80	0	20	0	89	1	0	0	0.25	1	10	26	5	12
0	50	0	20	0	40	0	0	0	0.4	1	10	26	5	13
0	80	0	25	0	32	1	0	0	0.3125	1	10	26	5	14
0	50	0	10	0	84	0	0	0	0.2	1	10	26	5	15
0	80	0	35	0	61	1	0	0	0.4375	1	10	26	5	16
0	50	0	10	1	84	0	0	0	0.2	1	10	26	5	17
0	50	0	10	0	30	0	0	0	0.2	1	10	26	5	18
0	50	3	10	0	48	0	0	0.06	0.2	1	10	26	5	19
0	80	5	20	0	92	1	0	0.0625	0.25	1	10	26	5	20
1	80	0	10	0	25	1	1	0	0.125	1	10	26	5	21
1	80	0	7	1	90	1	1	0	0.0875	1	10	26	5	22
1	80	0	10	1	86	1	1	0	0.125	1	10	26	5	23
1	80	0	10	1	85	1	1	0	0.125	1	10	26	5	24
1	80	0	10	0	7	1	1	0	0.125	1	10	26	5	25
1	50	0	0	0	72	0	0	0	0	1	10	26	5	26
1	80	0	10	0	77	1	1	0	0.125	1	10	26	5	27
1	80	0	10	1	83	1	1	0	0.125	1	10	26	5	28
1	80	0	25	0	63	1	1	0	0.3125	1	10	26	5	29
1	80	0	25	0	42	1	1	0	0.3125	1	10	26	5	30
1	50	0	5	0	64	0	0	0	0.1	1	10	26	5	31
1	50	0	5	1	73	0	0	0	0.1	1	10	26	5	32
1	50	0	30	0	97	0	0	0	0.6	1	10	26	5	33
1	50	4	20	0	96	0	0	0.08	0.4	1	10	26	5	34
1	50	0	0	0	34	0	0	0	0	1	10	26	5	35
1	80	4	10	0	39	1	1	0.05	0.125	1	10	26	5	36
1	80	3	7	0	24	1	1	0.0375	0.0875	1	10	26	5	37
1	50	3	10	1	97	0	0	0.06	0.2	1	10	26	5	38
1	50	0	30	0	98	0	0	0	0.6	1	10	26	5	39
1	50	0	5	0	61	0	0	0	0.1	1	10	26	5	40
0	50	0	50	0	5	0	0	0	1	0	9	27	5	1
0	50	0	50	0	56	0	0	0	1	0	9	27	5	2
0	50	0	40	0	92	0	0	0	0.8	0	9	27	5	3
0	80	0	55	0	82	1	0	0	0.6875	0	9	27	5	4
0	50	0	50	1	97	0	0	0	1	0	9	27	5	5
0	50	0	50	0	89	0	0	0	1	0	9	27	5	6
0	80	0	55	0	53	1	0	0	0.6875	0	9	27	5	7
0	50	0	50	0	84	0	0	0	1	0	9	27	5	8
0	80	0	80	0	3	1	0	0	1	0	9	27	5	9
0	80	0	80	0	66	1	0	0	1	0	9	27	5	10
0	50	0	50	0	61	0	0	0	1	0	9	27	5	11
0	80	0	50	0	89	1	0	0	0.625	0	9	27	5	12
0	80	10	30	0	56	1	0	0.125	0.375	0	9	27	5	13
0	80	10	30	0	90	1	0	0.125	0.375	0	9	27	5	14
0	50	0	50	0	92	0	0	0	1	0	9	27	5	15
0	50	0	0	0	83	0	0	0	0	0	9	27	5	16
0	80	0	50	0	18	1	0	0	0.625	0	9	27	5	17
0	80	0	20	0	31	1	0	0	0.25	0	9	27	5	18
0	50	0	50	1	100	0	0	0	1	0	9	27	5	19
0	50	0	50	0	49	0	0	0	1	0	9	27	5	20
1	50	0	20	0	3	0	0	0	0.4	0	9	27	5	21
1	50	0	50	1	98	0	0	0	1	0	9	27	5	22
1	50	0	10	0	13	0	0	0	0.2	0	9	27	5	23
1	50	0	5	0	43	0	0	0	0.1	0	9	27	5	24
1	80	0	30	0	41	1	1	0	0.375	0	9	27	5	25
1	80	0	0	1	55	1	1	0	0	0	9	27	5	26
1	80	0	60	0	58	1	1	0	0.75	0	9	27	5	27
1	50	0	29	0	78	0	0	0	0.58	0	9	27	5	28
1	50	0	29	1	93	0	0	0	0.58	0	9	27	5	29
1	50	0	50	0	16	0	0	0	1	0	9	27	5	30
1	50	0	50	0	93	0	0	0	1	0	9	27	5	31
1	50	0	50	0	8	0	0	0	1	0	9	27	5	32
1	50	0	20	0	91	0	0	0	0.4	0	9	27	5	33
1	80	0	40	0	44	1	1	0	0.5	0	9	27	5	34
1	80	0	39	0	21	1	1	0	0.4875	0	9	27	5	35
1	80	0	19	0	54	1	1	0	0.2375	0	9	27	5	36
1	80	0	80	0	76	1	1	0	1	0	9	27	5	37
1	80	0	19	0	54	1	1	0	0.2375	0	9	27	5	38
1	80	0	80	0	48	1	1	0	1	0	9	27	5	39
1	50	0	20	0	9	0	0	0	0.4	0	9	27	5	40
0	80	0	20	1	88	1	0	0	0.25	1	10	28	5	1
0	80	0	20	0	100	1	0	0	0.25	1	10	28	5	2
0	80	0	20	0	54	1	0	0	0.25	1	10	28	5	3
0	80	0	20	0	44	1	0	0	0.25	1	10	28	5	4
0	50	0	20	0	32	0	0	0	0.4	1	10	28	5	5
0	50	0	20	0	52	0	0	0	0.4	1	10	28	5	6
0	50	0	20	1	96	0	0	0	0.4	1	10	28	5	7
0	50	0	20	0	84	0	0	0	0.4	1	10	28	5	8
0	80	0	20	0	14	1	0	0	0.25	1	10	28	5	9
0	80	0	20	0	54	1	0	0	0.25	1	10	28	5	10
0	50	0	20	0	55	0	0	0	0.4	1	10	28	5	11
0	50	0	20	0	89	0	0	0	0.4	1	10	28	5	12
0	80	0	20	0	40	1	0	0	0.25	1	10	28	5	13
0	50	0	20	0	32	0	0	0	0.4	1	10	28	5	14
0	80	0	20	0	84	1	0	0	0.25	1	10	28	5	15
0	50	0	20	0	61	0	0	0	0.4	1	10	28	5	16
0	50	0	20	1	84	0	0	0	0.4	1	10	28	5	17
0	50	0	20	0	30	0	0	0	0.4	1	10	28	5	18
0	50	0	20	0	51	0	0	0	0.4	1	10	28	5	19
0	50	0	20	0	97	0	0	0	0.4	1	10	28	5	20
1	50	0	20	0	25	0	0	0	0.4	1	10	28	5	21
1	50	0	20	1	90	0	0	0	0.4	1	10	28	5	22
1	50	0	25	1	86	0	0	0	0.5	1	10	28	5	23
1	50	0	20	1	85	0	0	0	0.4	1	10	28	5	24
1	50	0	20	0	7	0	0	0	0.4	1	10	28	5	25
1	50	0	20	0	72	0	0	0	0.4	1	10	28	5	26
1	50	0	25	0	77	0	0	0	0.5	1	10	28	5	27
1	50	0	30	1	83	0	0	0	0.6	1	10	28	5	28
1	50	0	25	0	63	0	0	0	0.5	1	10	28	5	29
1	50	0	25	0	42	0	0	0	0.5	1	10	28	5	30
1	80	0	40	0	64	1	1	0	0.5	1	10	28	5	31
1	50	0	30	1	73	0	0	0	0.6	1	10	28	5	32
1	50	0	30	0	97	0	0	0	0.6	1	10	28	5	33
1	80	0	60	0	100	1	1	0	0.75	1	10	28	5	34
1	50	0	35	0	34	0	0	0	0.7	1	10	28	5	35
1	50	0	20	0	43	0	0	0	0.4	1	10	28	5	36
1	50	0	20	0	27	0	0	0	0.4	1	10	28	5	37
1	50	0	20	1	100	0	0	0	0.4	1	10	28	5	38
1	50	0	20	0	98	0	0	0	0.4	1	10	28	5	39
1	80	0	60	0	61	1	1	0	0.75	1	10	28	5	40
0	50	0	50	0	5	0	0	0	1	1	9	29	5	1
0	50	0	40	0	56	0	0	0	0.8	1	9	29	5	2
0	50	0	50	0	92	0	0	0	1	1	9	29	5	3
0	50	0	50	0	82	0	0	0	1	1	9	29	5	4
0	50	0	30	1	97	0	0	0	0.6	1	9	29	5	5
0	50	0	30	0	89	0	0	0	0.6	1	9	29	5	6
0	50	0	50	0	53	0	0	0	1	1	9	29	5	7
0	50	0	50	0	84	0	0	0	1	1	9	29	5	8
0	50	0	50	0	3	0	0	0	1	1	9	29	5	9
0	50	0	40	0	66	0	0	0	0.8	1	9	29	5	10
0	50	0	50	0	61	0	0	0	1	1	9	29	5	11
0	50	0	30	0	89	0	0	0	0.6	1	9	29	5	12
0	50	0	40	0	66	0	0	0	0.8	1	9	29	5	13
0	50	0	10	0	100	0	0	0	0.2	1	9	29	5	14
0	50	0	15	0	92	0	0	0	0.3	1	9	29	5	15
0	50	0	40	0	83	0	0	0	0.8	1	9	29	5	16
0	50	0	10	0	18	0	0	0	0.2	1	9	29	5	17
0	50	0	50	0	31	0	0	0	1	1	9	29	5	18
0	50	0	0	1	100	0	0	0	0	1	9	29	5	19
0	50	0	15	0	49	0	0	0	0.3	1	9	29	5	20
1	80	0	50	0	3	1	1	0	0.625	1	9	29	5	21
1	50	0	15	1	98	0	0	0	0.3	1	9	29	5	22
1	50	0	30	0	13	0	0	0	0.6	1	9	29	5	23
1	50	0	10	0	43	0	0	0	0.2	1	9	29	5	24
1	50	0	50	0	41	0	0	0	1	1	9	29	5	25
1	50	0	10	1	55	0	0	0	0.2	1	9	29	5	26
1	50	0	10	0	58	0	0	0	0.2	1	9	29	5	27
1	80	0	30	0	78	1	1	0	0.375	1	9	29	5	28
1	50	0	50	1	93	0	0	0	1	1	9	29	5	29
1	50	0	20	0	16	0	0	0	0.4	1	9	29	5	30
1	50	0	50	0	93	0	0	0	1	1	9	29	5	31
1	50	0	10	0	8	0	0	0	0.2	1	9	29	5	32
1	50	0	50	0	91	0	0	0	1	1	9	29	5	33
1	50	0	15	0	44	0	0	0	0.3	1	9	29	5	34
1	50	0	50	0	21	0	0	0	1	1	9	29	5	35
1	50	0	25	0	54	0	0	0	0.5	1	9	29	5	36
1	50	0	50	0	76	0	0	0	1	1	9	29	5	37
1	50	0	50	0	54	0	0	0	1	1	9	29	5	38
1	50	0	45	0	48	0	0	0	0.9	1	9	29	5	39
1	50	0	50	0	9	0	0	0	1	1	9	29	5	40
0	50	3	27	1	85	0	0	0.06	0.54	0	10	30	5	1
0	50	4	36	0	96	0	0	0.08	0.72	0	10	30	5	2
0	50	5	15	0	49	0	0	0.1	0.3	0	10	30	5	3
0	50	3	7	0	41	0	0	0.06	0.14	0	10	30	5	4
0	50	2	18	0	30	0	0	0.04	0.36	0	10	30	5	5
0	80	7	23	0	45	1	0	0.0875	0.2875	0	10	30	5	6
0	50	2	48	1	94	0	0	0.04	0.96	0	10	30	5	7
0	50	4	21	0	80	0	0	0.08	0.42	0	10	30	5	8
0	50	0	16	0	14	0	0	0	0.32	0	10	30	5	9
0	50	0	30	0	54	0	0	0	0.6	0	10	30	5	10
0	50	0	30	0	55	0	0	0	0.6	0	10	30	5	11
0	50	0	42	0	89	0	0	0	0.84	0	10	30	5	12
0	50	4	6	0	36	0	0	0.08	0.12	0	10	30	5	13
0	50	4	16	0	28	0	0	0.08	0.32	0	10	30	5	14
0	50	0	40	0	84	0	0	0	0.8	0	10	30	5	15
0	50	5	15	0	56	0	0	0.1	0.3	0	10	30	5	16
0	80	7	43	1	77	1	0	0.0875	0.5375	0	10	30	5	17
0	80	5	15	0	25	1	0	0.0625	0.1875	0	10	30	5	18
0	80	4	36	0	47	1	0	0.05	0.45	0	10	30	5	19
0	50	4	36	0	93	0	0	0.08	0.72	0	10	30	5	20
1	50	0	10	0	25	0	0	0	0.2	0	10	30	5	21
1	50	0	30	1	90	0	0	0	0.6	0	10	30	5	22
1	50	2	18	1	84	0	0	0.04	0.36	0	10	30	5	23
1	50	0	30	1	85	0	0	0	0.6	0	10	30	5	24
1	50	0	5	0	7	0	0	0	0.1	0	10	30	5	25
1	80	10	16	0	62	1	1	0.125	0.2	0	10	30	5	26
1	50	0	25	0	77	0	0	0	0.5	0	10	30	5	27
1	50	4	16	1	79	0	0	0.08	0.32	0	10	30	5	28
1	50	0	30	0	63	0	0	0	0.6	0	10	30	5	29
1	50	0	16	0	42	0	0	0	0.32	0	10	30	5	30
1	50	0	30	0	64	0	0	0	0.6	0	10	30	5	31
1	80	3	32	1	70	1	1	0.0375	0.4	0	10	30	5	32
1	80	6	39	0	91	1	1	0.075	0.4875	0	10	30	5	33
1	50	0	40	0	100	0	0	0	0.8	0	10	30	5	34
1	80	6	14	0	28	1	1	0.075	0.175	0	10	30	5	35
1	50	2	18	0	41	0	0	0.04	0.36	0	10	30	5	36
1	50	0	8	0	27	0	0	0	0.16	0	10	30	5	37
1	80	4	66	1	96	1	1	0.05	0.825	0	10	30	5	38
1	80	4	36	0	94	1	1	0.05	0.45	0	10	30	5	39
1	50	2	28	0	59	0	0	0.04	0.56	0	10	30	5	40
0	80	0	20	0	69	1	0	0	0.25	0	11	31	6	1
0	50	0	25	0	28	0	0	0	0.5	0	11	31	6	2
0	50	0	10	0	5	0	0	0	0.2	0	11	31	6	3
0	80	6	50	0	94	1	0	0.075	0.625	0	11	31	6	4
0	80	4	50	0	71	1	0	0.05	0.625	0	11	31	6	5
0	50	3	40	0	97	0	0	0.06	0.8	0	11	31	6	6
0	50	7	43	0	62	0	0	0.14	0.86	0	11	31	6	7
0	50	6	44	0	94	0	0	0.12	0.88	0	11	31	6	8
0	80	10	70	0	77	1	0	0.125	0.875	0	11	31	6	9
0	50	0	25	0	100	0	0	0	0.5	0	11	31	6	10
0	80	3	40	0	86	1	0	0.0375	0.5	0	11	31	6	11
0	80	2	15	0	42	1	0	0.025	0.1875	0	11	31	6	12
0	50	0	35	0	100	0	0	0	0.7	0	11	31	6	13
0	50	2	0	0	35	0	0	0.04	0	0	11	31	6	14
0	50	3	10	0	13	0	0	0.06	0.2	0	11	31	6	15
0	50	0	50	1	84	0	0	0	1	0	11	31	6	16
0	50	5	25	0	95	0	0	0.1	0.5	0	11	31	6	17
0	50	5	0	1	95	0	0	0.1	0	0	11	31	6	18
0	50	0	0	0	50	0	0	0	0	0	11	31	6	19
0	80	3	27	0	35	1	0	0.0375	0.3375	0	11	31	6	20
1	50	2	5	0	41	0	0	0.04	0.1	0	11	31	6	21
1	80	3	25	0	90	1	1	0.0375	0.3125	0	11	31	6	22
1	80	3	15	0	38	1	1	0.0375	0.1875	0	11	31	6	23
1	80	3	35	0	97	1	1	0.0375	0.4375	0	11	31	6	24
1	80	4	26	0	45	1	1	0.05	0.325	0	11	31	6	25
1	50	0	0	0	84	0	0	0	0	0	11	31	6	26
1	80	4	16	0	53	1	1	0.05	0.2	0	11	31	6	27
1	80	5	0	0	67	1	1	0.0625	0	0	11	31	6	28
1	80	4	20	1	89	1	1	0.05	0.25	0	11	31	6	29
1	80	4	25	0	78	1	1	0.05	0.3125	0	11	31	6	30
1	50	2	48	0	98	0	0	0.04	0.96	0	11	31	6	31
1	50	2	24	0	85	0	0	0.04	0.48	0	11	31	6	32
1	50	2	10	0	88	0	0	0.04	0.2	0	11	31	6	33
1	50	2	0	0	36	0	0	0.04	0	0	11	31	6	34
1	80	4	0	0	25	1	1	0.05	0	0	11	31	6	35
1	50	0	15	0	64	0	0	0	0.3	0	11	31	6	36
1	50	2	40	0	90	0	0	0.04	0.8	0	11	31	6	37
1	50	2	45	0	98	0	0	0.04	0.9	0	11	31	6	38
1	50	0	0	0	66	0	0	0	0	0	11	31	6	39
1	80	4	26	0	96	1	1	0.05	0.325	0	11	31	6	40
0	50	0	40	0	61	0	0	0	0.8	0	12	32	6	1
0	50	0	50	0	78	0	0	0	1	0	12	32	6	2
0	50	-1	25	0	100	0	0	-0.02	0.5	0	12	32	6	3
0	50	0	10	0	0	0	0	0	0.2	0	12	32	6	4
0	80	0	80	1	87	1	0	0	1	0	12	32	6	5
0	80	0	70	1	99	1	0	0	0.875	0	12	32	6	6
0	80	0	80	0	94	1	0	0	1	0	12	32	6	7
0	80	0	80	0	97	1	0	0	1	0	12	32	6	8
0	80	0	80	0	74	1	0	0	1	0	12	32	6	9
0	80	0	40	0	48	1	0	0	0.5	0	12	32	6	10
0	50	0	40	0	100	0	0	0	0.8	0	12	32	6	11
0	50	0	50	1	100	0	0	0	1	0	12	32	6	12
0	50	0	30	0	100	0	0	0	0.6	0	12	32	6	13
0	50	0	25	0	98	0	0	0	0.5	0	12	32	6	14
0	50	0	0	1	100	0	0	0	0	0	12	32	6	15
0	50	0	0	1	100	0	0	0	0	0	12	32	6	16
0	50	0	50	0	0	0	0	0	1	0	12	32	6	17
0	50	0	50	0	0	0	0	0	1	0	12	32	6	18
0	80	0	80	0	59	1	0	0	1	0	12	32	6	19
0	50	0	0	0	0	0	0	0	0	0	12	32	6	20
1	80	0	40	0	97	1	1	0	0.5	0	12	32	6	21
1	80	0	0	0	0	1	1	0	0	0	12	32	6	22
1	50	0	40	0	82	0	0	0	0.8	0	12	32	6	23
1	50	0	25	1	100	0	0	0	0.5	0	12	32	6	24
1	50	0	0	1	100	0	0	0	0	0	12	32	6	25
1	50	0	45	1	27	0	0	0	0.9	0	12	32	6	26
1	50	0	50	0	34	0	0	0	1	0	12	32	6	27
1	50	0	0	1	30	0	0	0	0	0	12	32	6	28
1	50	0	0	0	100	0	0	0	0	0	12	32	6	29
1	80	0	0	1	48	1	1	0	0	0	12	32	6	30
1	80	0	0	0	100	1	1	0	0	0	12	32	6	31
1	80	0	0	0	19	1	1	0	0	0	12	32	6	32
1	50	0	0	1	2	0	0	0	0	0	12	32	6	33
1	50	0	0	0	56	0	0	0	0	0	12	32	6	34
1	80	0	0	0	100	1	1	0	0	0	12	32	6	35
1	80	0	0	1	100	1	1	0	0	0	12	32	6	36
1	80	0	0	0	0	1	1	0	0	0	12	32	6	37
1	80	0	0	1	34	1	1	0	0	0	12	32	6	38
1	80	0	0	0	20	1	1	0	0	0	12	32	6	39
1	80	0	80	0	100	1	1	0	1	0	12	32	6	40
0	50	0	45	0	69	0	0	0	0.9	0	11	33	6	1
0	50	0	30	0	28	0	0	0	0.6	0	11	33	6	2
0	50	0	25	0	5	0	0	0	0.5	0	11	33	6	3
0	50	0	50	0	100	0	0	0	1	0	11	33	6	4
0	50	0	50	0	75	0	0	0	1	0	11	33	6	5
0	80	5	60	0	95	1	0	0.0625	0.75	0	11	33	6	6
0	80	5	60	0	64	1	0	0.0625	0.75	0	11	33	6	7
0	80	3	60	0	97	1	0	0.0375	0.75	0	11	33	6	8
0	50	0	50	0	87	0	0	0	1	0	11	33	6	9
0	80	5	75	0	95	1	0	0.0625	0.9375	0	11	33	6	10
0	50	0	50	0	89	0	0	0	1	0	11	33	6	11
0	50	0	30	0	44	0	0	0	0.6	0	11	33	6	12
0	80	5	50	0	95	1	0	0.0625	0.625	0	11	33	6	13
0	80	2	45	0	35	1	0	0.025	0.5625	0	11	33	6	14
0	50	0	25	0	16	0	0	0	0.5	0	11	33	6	15
0	50	0	50	1	84	0	0	0	1	0	11	33	6	16
0	50	0	50	0	100	0	0	0	1	0	11	33	6	17
0	80	0	60	1	100	1	0	0	0.75	0	11	33	6	18
0	80	0	50	0	50	1	0	0	0.625	0	11	33	6	19
0	50	0	40	0	38	0	0	0	0.8	0	11	33	6	20
1	50	0	40	0	43	0	0	0	0.8	0	11	33	6	21
1	50	0	40	0	93	0	0	0	0.8	0	11	33	6	22
1	50	0	30	0	41	0	0	0	0.6	0	11	33	6	23
1	50	0	35	0	100	0	0	0	0.7	0	11	33	6	24
1	50	0	20	0	49	0	0	0	0.4	0	11	33	6	25
1	80	5	30	0	79	1	1	0.0625	0.375	0	11	33	6	26
1	50	-2	25	0	59	0	0	-0.04	0.5	0	11	33	6	27
1	50	0	30	0	72	0	0	0	0.6	0	11	33	6	28
1	50	0	20	1	93	0	0	0	0.4	0	11	33	6	29
1	50	0	10	0	82	0	0	0	0.2	0	11	33	6	30
1	50	0	30	0	100	0	0	0	0.6	0	11	33	6	31
1	80	2	35	0	85	1	1	0.025	0.4375	0	11	33	6	32
1	80	2	30	0	88	1	1	0.025	0.375	0	11	33	6	33
1	80	3	77	0	35	1	1	0.0375	0.9625	0	11	33	6	34
1	50	0	0	0	29	0	0	0	0	0	11	33	6	35
1	80	3	15	0	61	1	1	0.0375	0.1875	0	11	33	6	36
1	80	3	40	0	89	1	1	0.0375	0.5	0	11	33	6	37
1	80	3	45	0	97	1	1	0.0375	0.5625	0	11	33	6	38
1	80	3	20	0	63	1	1	0.0375	0.25	0	11	33	6	39
1	50	0	30	0	100	0	0	0	0.6	0	11	33	6	40
0	80	0	50	0	61	1	0	0	0.625	0	12	34	6	1
0	50	0	5	0	78	0	0	0	0.1	0	12	34	6	2
0	50	0	0	0	100	0	0	0	0	0	12	34	6	3
0	50	0	25	0	0	0	0	0	0.5	0	12	34	6	4
0	50	0	5	1	87	0	0	0	0.1	0	12	34	6	5
0	50	0	0	1	99	0	0	0	0	0	12	34	6	6
0	50	0	50	0	94	0	0	0	1	0	12	34	6	7
0	50	0	50	0	97	0	0	0	1	0	12	34	6	8
0	50	0	35	0	74	0	0	0	0.7	0	12	34	6	9
0	50	0	25	0	48	0	0	0	0.5	0	12	34	6	10
0	80	0	80	0	100	1	0	0	1	0	12	34	6	11
0	80	0	80	1	100	1	0	0	1	0	12	34	6	12
0	80	0	50	0	100	1	0	0	0.625	0	12	34	6	13
0	50	0	50	0	98	0	0	0	1	0	12	34	6	14
0	80	10	0	1	90	1	0	0.125	0	0	12	34	6	15
0	80	9	0	1	91	1	0	0.1125	0	0	12	34	6	16
0	80	4	0	0	0	1	0	0.05	0	0	12	34	6	17
0	80	0	40	0	0	1	0	0	0.5	0	12	34	6	18
0	50	0	12	0	59	0	0	0	0.24	0	12	34	6	19
0	80	5	0	0	0	1	0	0.0625	0	0	12	34	6	20
1	50	0	50	0	97	0	0	0	1	0	12	34	6	21
1	50	3	0	0	0	0	0	0.06	0	0	12	34	6	22
1	80	10	0	0	72	1	1	0.125	0	0	12	34	6	23
1	80	10	70	1	90	1	1	0.125	0.875	0	12	34	6	24
1	80	10	50	1	90	1	1	0.125	0.625	0	12	34	6	25
1	80	0	0	1	27	1	1	0	0	0	12	34	6	26
1	80	0	32	0	34	1	1	0	0.4	0	12	34	6	27
1	80	-8	2	1	38	1	1	-0.1	0.025	0	12	34	6	28
1	80	6	74	0	94	1	1	0.075	0.925	0	12	34	6	29
1	50	0	0	1	48	0	0	0	0	0	12	34	6	30
1	50	10	40	0	90	0	0	0.2	0.8	0	12	34	6	31
1	50	0	0	0	19	0	0	0	0	0	12	34	6	32
1	80	-9	30	1	11	1	1	-0.1125	0.375	0	12	34	6	33
1	80	10	0	0	46	1	1	0.125	0	0	12	34	6	34
1	50	0	40	0	100	0	0	0	0.8	0	12	34	6	35
1	50	0	0	1	100	0	0	0	0	0	12	34	6	36
1	50	0	25	0	0	0	0	0	0.5	0	12	34	6	37
1	50	0	50	1	34	0	0	0	1	0	12	34	6	38
1	50	0	0	0	20	0	0	0	0	0	12	34	6	39
1	50	8	42	0	92	0	0	0.16	0.84	0	12	34	6	40
0	50	0	50	0	69	0	0	0	1	1	11	35	6	1
0	80	0	50	0	28	1	0	0	0.625	1	11	35	6	2
0	80	0	30	0	5	1	0	0	0.375	1	11	35	6	3
0	50	0	50	0	100	0	0	0	1	1	11	35	6	4
0	50	0	50	0	75	0	0	0	1	1	11	35	6	5
0	50	0	50	0	100	0	0	0	1	1	11	35	6	6
0	50	0	50	0	69	0	0	0	1	1	11	35	6	7
0	50	0	50	0	100	0	0	0	1	1	11	35	6	8
0	50	0	50	0	87	0	0	0	1	1	11	35	6	9
0	50	0	50	0	100	0	0	0	1	1	11	35	6	10
0	50	0	50	0	89	0	0	0	1	1	11	35	6	11
0	50	0	50	0	44	0	0	0	1	1	11	35	6	12
0	50	0	50	0	100	0	0	0	1	1	11	35	6	13
0	50	0	20	0	37	0	0	0	0.4	1	11	35	6	14
0	80	0	15	0	16	1	0	0	0.1875	1	11	35	6	15
0	80	0	50	1	84	1	0	0	0.625	1	11	35	6	16
0	80	0	70	0	100	1	0	0	0.875	1	11	35	6	17
0	50	0	50	1	100	0	0	0	1	1	11	35	6	18
0	50	0	25	0	50	0	0	0	0.5	1	11	35	6	19
0	50	0	40	0	38	0	0	0	0.8	1	11	35	6	20
1	80	0	60	0	43	1	1	0	0.75	1	11	35	6	21
1	50	0	40	0	93	0	0	0	0.8	1	11	35	6	22
1	50	0	20	0	41	0	0	0	0.4	1	11	35	6	23
1	50	0	50	0	100	0	0	0	1	1	11	35	6	24
1	50	0	10	0	49	0	0	0	0.2	1	11	35	6	25
1	50	0	20	0	84	0	0	0	0.4	1	11	35	6	26
1	50	0	15	0	57	0	0	0	0.3	1	11	35	6	27
1	50	0	15	0	72	0	0	0	0.3	1	11	35	6	28
1	50	0	40	1	93	0	0	0	0.8	1	11	35	6	29
1	50	0	15	0	82	0	0	0	0.3	1	11	35	6	30
1	80	0	70	0	100	1	1	0	0.875	1	11	35	6	31
1	50	0	40	0	87	0	0	0	0.8	1	11	35	6	32
1	50	0	40	0	90	0	0	0	0.8	1	11	35	6	33
1	50	0	0	0	38	0	0	0	0	1	11	35	6	34
1	50	0	0	0	29	0	0	0	0	1	11	35	6	35
1	50	0	40	0	64	0	0	0	0.8	1	11	35	6	36
1	50	0	30	0	92	0	0	0	0.6	1	11	35	6	37
1	50	0	50	0	100	0	0	0	1	1	11	35	6	38
1	50	0	25	0	66	0	0	0	0.5	1	11	35	6	39
1	50	0	45	0	100	0	0	0	0.9	1	11	35	6	40
0	50	0	0	0	61	0	0	0	0	0	12	36	6	1
0	80	10	20	0	68	1	0	0.125	0.25	0	12	36	6	2
0	80	10	0	0	90	1	0	0.125	0	0	12	36	6	3
0	80	-10	70	0	10	1	0	-0.125	0.875	0	12	36	6	4
0	50	0	0	1	87	0	0	0	0	0	12	36	6	5
0	50	0	30	1	99	0	0	0	0.6	0	12	36	6	6
0	50	0	50	0	94	0	0	0	1	0	12	36	6	7
0	50	0	50	0	97	0	0	0	1	0	12	36	6	8
0	50	0	25	0	74	0	0	0	0.5	0	12	36	6	9
0	50	0	50	0	48	0	0	0	1	0	12	36	6	10
0	50	10	0	0	90	0	0	0.2	0	0	12	36	6	11
0	50	10	20	1	90	0	0	0.2	0.4	0	12	36	6	12
0	50	10	0	0	90	0	0	0.2	0	0	12	36	6	13
0	80	10	1	0	88	1	0	0.125	0.0125	0	12	36	6	14
0	50	10	2	1	90	0	0	0.2	0.04	0	12	36	6	15
0	50	10	40	1	90	0	0	0.2	0.8	0	12	36	6	16
0	50	-10	0	0	10	0	0	-0.2	0	0	12	36	6	17
0	50	-10	0	0	10	0	0	-0.2	0	0	12	36	6	18
0	50	10	0	0	49	0	0	0.2	0	0	12	36	6	19
0	50	-10	1	0	10	0	0	-0.2	0.02	0	12	36	6	20
1	50	0	50	0	97	0	0	0	1	0	12	36	6	21
1	50	-10	0	0	10	0	0	-0.2	0	0	12	36	6	22
1	50	0	50	0	82	0	0	0	1	0	12	36	6	23
1	50	0	0	1	100	0	0	0	0	0	12	36	6	24
1	50	0	0	1	100	0	0	0	0	0	12	36	6	25
1	50	-10	0	1	37	0	0	-0.2	0	0	12	36	6	26
1	50	0	25	0	34	0	0	0	0.5	0	12	36	6	27
1	50	0	5	1	30	0	0	0	0.1	0	12	36	6	28
1	50	1	19	0	99	0	0	0.02	0.38	0	12	36	6	29
1	50	0	10	1	48	0	0	0	0.2	0	12	36	6	30
1	50	0	40	0	100	0	0	0	0.8	0	12	36	6	31
1	50	0	1	0	19	0	0	0	0.02	0	12	36	6	32
1	50	0	0	1	2	0	0	0	0	0	12	36	6	33
1	50	0	25	0	56	0	0	0	0.5	0	12	36	6	34
1	50	10	0	0	90	0	0	0.2	0	0	12	36	6	35
1	50	10	0	1	90	0	0	0.2	0	0	12	36	6	36
1	50	-10	0	0	10	0	0	-0.2	0	0	12	36	6	37
1	50	-10	10	1	44	0	0	-0.2	0.2	0	12	36	6	38
1	50	0	20	0	20	0	0	0	0.4	0	12	36	6	39
1	50	0	50	0	100	0	0	0	1	0	12	36	6	40
0	80	-1	39	0	41	1	0	-0.0125	0.4875	1	13	37	7	1
0	50	-1	39	0	57	0	0	-0.02	0.78	1	13	37	7	2
0	50	0	45	0	64	0	0	0	0.9	1	13	37	7	3
0	50	-2	45	0	20	0	0	-0.04	0.9	1	13	37	7	4
0	50	0	35	0	13	0	0	0	0.7	1	13	37	7	5
0	80	0	50	0	28	1	0	0	0.625	1	13	37	7	6
0	50	-1	49	0	40	0	0	-0.02	0.98	1	13	37	7	7
0	50	0	50	0	71	0	0	0	1	1	13	37	7	8
0	50	0	50	0	78	0	0	0	1	1	13	37	7	9
0	50	-2	48	0	26	0	0	-0.04	0.96	1	13	37	7	10
0	50	-2	40	0	26	0	0	-0.04	0.8	1	13	37	7	11
0	50	-1	49	0	45	0	0	-0.02	0.98	1	13	37	7	12
0	50	-2	40	0	19	0	0	-0.04	0.8	1	13	37	7	13
0	50	-1	30	0	73	0	0	-0.02	0.6	1	13	37	7	14
0	80	0	50	0	48	1	0	0	0.625	1	13	37	7	15
0	50	-2	40	0	88	0	0	-0.04	0.8	1	13	37	7	16
0	50	0	45	0	20	0	0	0	0.9	1	13	37	7	17
0	50	0	45	0	11	0	0	0	0.9	1	13	37	7	18
0	80	0	50	0	31	1	0	0	0.625	1	13	37	7	19
0	50	-1	45	0	69	0	0	-0.02	0.9	1	13	37	7	20
1	50	-1	45	0	77	0	0	-0.02	0.9	1	13	37	7	21
1	50	0	50	0	48	0	0	0	1	1	13	37	7	22
1	50	0	0	1	100	0	0	0	0	1	13	37	7	23
1	50	0	5	0	78	0	0	0	0.1	1	13	37	7	24
1	80	0	20	0	46	1	1	0	0.25	1	13	37	7	25
1	80	0	20	0	16	1	1	0	0.25	1	13	37	7	26
1	80	0	30	1	62	1	1	0	0.375	1	13	37	7	27
1	80	0	10	0	60	1	1	0	0.125	1	13	37	7	28
1	80	0	0	0	10	1	1	0	0	1	13	37	7	29
1	50	0	5	1	67	0	0	0	0.1	1	13	37	7	30
1	50	0	25	0	60	0	0	0	0.5	1	13	37	7	31
1	50	0	0	0	1	0	0	0	0	1	13	37	7	32
1	80	0	10	0	15	1	1	0	0.125	1	13	37	7	33
1	50	0	50	0	100	0	0	0	1	1	13	37	7	34
1	50	0	30	1	100	0	0	0	0.6	1	13	37	7	35
1	50	0	0	0	70	0	0	0	0	1	13	37	7	36
1	50	0	0	1	100	0	0	0	0	1	13	37	7	37
1	50	0	10	0	33	0	0	0	0.2	1	13	37	7	38
1	50	0	10	0	37	0	0	0	0.2	1	13	37	7	39
1	50	0	5	1	61	0	0	0	0.1	1	13	37	7	40
0	50	0	50	0	85	0	0	0	1	1	14	38	7	1
0	50	0	20	0	17	0	0	0	0.4	1	14	38	7	2
0	80	3	40	0	46	1	0	0.0375	0.5	1	14	38	7	3
0	50	0	50	0	100	0	0	0	1	1	14	38	7	4
0	80	10	50	0	72	1	0	0.125	0.625	1	14	38	7	5
0	50	0	40	0	67	0	0	0	0.8	1	14	38	7	6
0	50	0	10	0	31	0	0	0	0.2	1	14	38	7	7
0	80	5	50	0	95	1	0	0.0625	0.625	1	14	38	7	8
0	50	0	35	0	85	0	0	0	0.7	1	14	38	7	9
0	80	6	40	1	94	1	0	0.075	0.5	1	14	38	7	10
0	80	0	50	0	74	1	0	0	0.625	1	14	38	7	11
0	80	0	0	0	18	1	0	0	0	1	14	38	7	12
0	80	0	70	0	100	1	0	0	0.875	1	14	38	7	13
0	50	0	40	0	100	0	0	0	0.8	1	14	38	7	14
0	50	6	10	1	94	0	0	0.12	0.2	1	14	38	7	15
0	50	0	50	1	100	0	0	0	1	1	14	38	7	16
0	50	0	10	0	29	0	0	0	0.2	1	14	38	7	17
0	50	0	50	0	72	0	0	0	1	1	14	38	7	18
0	50	0	25	0	50	0	0	0	0.5	1	14	38	7	19
0	80	10	40	1	90	1	0	0.125	0.5	1	14	38	7	20
1	80	7	60	0	53	1	1	0.0875	0.75	1	14	38	7	21
1	50	0	10	0	11	0	0	0	0.2	1	14	38	7	22
1	50	0	50	0	72	0	0	0	1	1	14	38	7	23
1	50	0	20	0	43	0	0	0	0.4	1	14	38	7	24
1	50	0	50	0	79	0	0	0	1	1	14	38	7	25
1	50	0	35	0	70	0	0	0	0.7	1	14	38	7	26
1	50	10	0	0	86	0	0	0.2	0	1	14	38	7	27
1	50	10	10	0	90	0	0	0.2	0.2	1	14	38	7	28
1	80	10	30	0	90	1	1	0.125	0.375	1	14	38	7	29
1	50	10	0	0	90	0	0	0.2	0	1	14	38	7	30
1	50	4	10	0	59	0	0	0.08	0.2	1	14	38	7	31
1	50	4	20	0	64	0	0	0.08	0.4	1	14	38	7	32
1	50	0	20	0	79	0	0	0	0.4	1	14	38	7	33
1	50	0	0	0	23	0	0	0	0	1	14	38	7	34
1	50	0	25	1	100	0	0	0	0.5	1	14	38	7	35
1	50	0	30	0	82	0	0	0	0.6	1	14	38	7	36
1	50	10	0	0	68	0	0	0.2	0	1	14	38	7	37
1	80	10	10	1	90	1	1	0.125	0.125	1	14	38	7	38
1	80	10	0	0	80	1	1	0.125	0	1	14	38	7	39
1	80	10	0	0	69	1	1	0.125	0	1	14	38	7	40
0	50	0	50	0	40	0	0	0	1	0	13	39	7	1
0	50	0	50	0	56	0	0	0	1	0	13	39	7	2
0	80	0	50	0	64	1	0	0	0.625	0	13	39	7	3
0	50	0	50	0	18	0	0	0	1	0	13	39	7	4
0	80	0	50	0	13	1	0	0	0.625	0	13	39	7	5
0	50	0	50	0	28	0	0	0	1	0	13	39	7	6
0	80	0	50	0	39	1	0	0	0.625	0	13	39	7	7
0	50	0	50	0	71	0	0	0	1	0	13	39	7	8
0	80	0	50	0	78	1	0	0	0.625	0	13	39	7	9
0	80	0	50	0	24	1	0	0	0.625	0	13	39	7	10
0	50	0	50	0	24	0	0	0	1	0	13	39	7	11
0	50	0	50	0	44	0	0	0	1	0	13	39	7	12
0	80	0	50	0	17	1	0	0	0.625	0	13	39	7	13
0	50	0	50	0	72	0	0	0	1	0	13	39	7	14
0	50	0	50	0	48	0	0	0	1	0	13	39	7	15
0	80	0	50	0	86	1	0	0	0.625	0	13	39	7	16
0	80	0	50	0	20	1	0	0	0.625	0	13	39	7	17
0	50	0	40	0	11	0	0	0	0.8	0	13	39	7	18
0	50	0	50	0	31	0	0	0	1	0	13	39	7	19
0	50	0	40	0	68	0	0	0	0.8	0	13	39	7	20
1	50	0	50	0	76	0	0	0	1	0	13	39	7	21
1	50	0	0	0	48	0	0	0	0	0	13	39	7	22
1	50	0	0	1	100	0	0	0	0	0	13	39	7	23
1	50	0	50	0	78	0	0	0	1	0	13	39	7	24
1	50	0	50	0	46	0	0	0	1	0	13	39	7	25
1	50	0	50	0	16	0	0	0	1	0	13	39	7	26
1	50	0	0	1	62	0	0	0	0	0	13	39	7	27
1	50	0	0	0	60	0	0	0	0	0	13	39	7	28
1	50	0	0	0	10	0	0	0	0	0	13	39	7	29
1	50	0	50	1	67	0	0	0	1	0	13	39	7	30
1	50	0	50	0	60	0	0	0	1	0	13	39	7	31
1	50	0	0	0	1	0	0	0	0	0	13	39	7	32
1	50	0	0	0	15	0	0	0	0	0	13	39	7	33
1	80	7	0	0	93	1	1	0.0875	0	0	13	39	7	34
1	80	7	0	1	93	1	1	0.0875	0	0	13	39	7	35
1	80	0	50	0	70	1	1	0	0.625	0	13	39	7	36
1	50	0	50	1	100	0	0	0	1	0	13	39	7	37
1	50	0	50	0	33	0	0	0	1	0	13	39	7	38
1	50	0	0	0	37	0	0	0	0	0	13	39	7	39
1	80	4	0	1	57	1	1	0.05	0	0	13	39	7	40
0	80	0	60	0	85	1	0	0	0.75	0	14	40	7	1
0	80	0	60	0	17	1	0	0	0.75	0	14	40	7	2
0	50	0	15	0	49	0	0	0	0.3	0	14	40	7	3
0	80	0	60	0	100	1	0	0	0.75	0	14	40	7	4
0	50	0	32	0	82	0	0	0	0.64	0	14	40	7	5
0	50	0	26	0	67	0	0	0	0.52	0	14	40	7	6
0	50	0	0	0	31	0	0	0	0	0	14	40	7	7
0	50	0	41	0	100	0	0	0	0.82	0	14	40	7	8
0	50	0	35	0	85	0	0	0	0.7	0	14	40	7	9
0	50	0	42	1	100	0	0	0	0.84	0	14	40	7	10
0	50	0	0	0	74	0	0	0	0	0	14	40	7	11
0	50	0	5	0	18	0	0	0	0.1	0	14	40	7	12
0	50	0	41	0	100	0	0	0	0.82	0	14	40	7	13
0	80	5	15	0	95	1	0	0.0625	0.1875	0	14	40	7	14
0	80	2	25	1	98	1	0	0.025	0.3125	0	14	40	7	15
0	80	2	15	1	98	1	0	0.025	0.1875	0	14	40	7	16
0	80	0	0	0	29	1	0	0	0	0	14	40	7	17
0	50	0	15	0	72	0	0	0	0.3	0	14	40	7	18
0	50	0	12	0	50	0	0	0	0.24	0	14	40	7	19
0	50	0	35	1	100	0	0	0	0.7	0	14	40	7	20
1	50	-4	46	0	64	0	0	-0.08	0.92	0	14	40	7	21
1	50	-5	45	0	16	0	0	-0.1	0.9	0	14	40	7	22
1	50	-5	5	0	77	0	0	-0.1	0.1	0	14	40	7	23
1	50	-5	45	0	48	0	0	-0.1	0.9	0	14	40	7	24
1	50	-5	5	0	84	0	0	-0.1	0.1	0	14	40	7	25
1	50	-5	15	0	75	0	0	-0.1	0.3	0	14	40	7	26
1	50	-5	45	0	100	0	0	-0.1	0.9	0	14	40	7	27
1	50	0	0	0	100	0	0	0	0	0	14	40	7	28
1	50	0	0	0	100	0	0	0	0	0	14	40	7	29
1	80	2	60	0	98	1	1	0.025	0.75	0	14	40	7	30
1	50	0	0	0	63	0	0	0	0	0	14	40	7	31
1	80	0	0	0	68	1	1	0	0	0	14	40	7	32
1	80	3	0	0	76	1	1	0.0375	0	0	14	40	7	33
1	80	3	77	0	20	1	1	0.0375	0.9625	0	14	40	7	34
1	50	0	0	1	100	0	0	0	0	0	14	40	7	35
1	50	0	0	0	82	0	0	0	0	0	14	40	7	36
1	80	2	2	0	76	1	1	0.025	0.025	0	14	40	7	37
1	50	0	22	1	100	0	0	0	0.44	0	14	40	7	38
1	50	0	0	0	90	0	0	0	0	0	14	40	7	39
1	50	0	5	0	79	0	0	0	0.1	0	14	40	7	40
0	50	3	45	0	37	0	0	0.06	0.9	0	13	41	7	1
0	80	4	74	0	52	1	0	0.05	0.925	0	13	41	7	2
0	50	3	45	0	61	0	0	0.06	0.9	0	13	41	7	3
0	80	5	73	0	13	1	0	0.0625	0.9125	0	13	41	7	4
0	50	2	45	0	11	0	0	0.04	0.9	0	13	41	7	5
0	50	3	47	0	25	0	0	0.06	0.94	0	13	41	7	6
0	50	3	47	0	36	0	0	0.06	0.94	0	13	41	7	7
0	80	0	80	0	71	1	0	0	1	0	13	41	7	8
0	50	0	50	0	78	0	0	0	1	0	13	41	7	9
0	50	0	50	0	24	0	0	0	1	0	13	41	7	10
0	80	0	80	0	24	1	0	0	1	0	13	41	7	11
0	80	0	80	0	44	1	0	0	1	0	13	41	7	12
0	50	0	50	0	17	0	0	0	1	0	13	41	7	13
0	80	0	50	0	72	1	0	0	0.625	0	13	41	7	14
0	50	0	45	0	48	0	0	0	0.9	0	13	41	7	15
0	50	0	50	0	86	0	0	0	1	0	13	41	7	16
0	50	0	45	0	20	0	0	0	0.9	0	13	41	7	17
0	80	0	70	0	11	1	0	0	0.875	0	13	41	7	18
0	50	0	40	0	31	0	0	0	0.8	0	13	41	7	19
0	80	5	65	0	63	1	0	0.0625	0.8125	0	13	41	7	20
1	80	0	40	0	76	1	1	0	0.5	0	13	41	7	21
1	80	0	30	0	48	1	1	0	0.375	0	13	41	7	22
1	80	3	40	1	97	1	1	0.0375	0.5	0	13	41	7	23
1	80	0	40	0	78	1	1	0	0.5	0	13	41	7	24
1	50	0	25	0	46	0	0	0	0.5	0	13	41	7	25
1	50	0	25	0	16	0	0	0	0.5	0	13	41	7	26
1	50	-3	20	1	65	0	0	-0.06	0.4	0	13	41	7	27
1	50	0	50	0	60	0	0	0	1	0	13	41	7	28
1	50	0	10	0	10	0	0	0	0.2	0	13	41	7	29
1	80	0	30	1	67	1	1	0	0.375	0	13	41	7	30
1	80	0	30	0	60	1	1	0	0.375	0	13	41	7	31
1	80	0	10	0	1	1	1	0	0.125	0	13	41	7	32
1	50	0	0	0	15	0	0	0	0	0	13	41	7	33
1	50	0	40	0	100	0	0	0	0.8	0	13	41	7	34
1	50	2	0	1	98	0	0	0.04	0	0	13	41	7	35
1	50	0	20	0	70	0	0	0	0.4	0	13	41	7	36
1	80	2	35	1	98	1	1	0.025	0.4375	0	13	41	7	37
1	80	0	40	0	33	1	1	0	0.5	0	13	41	7	38
1	80	0	20	0	37	1	1	0	0.25	0	13	41	7	39
1	50	0	30	1	61	0	0	0	0.6	0	13	41	7	40
0	50	2	7	0	83	0	0	0.04	0.14	1	14	42	7	1
0	50	3	2	0	14	0	0	0.06	0.04	1	14	42	7	2
0	50	2	10	0	47	0	0	0.04	0.2	1	14	42	7	3
0	50	3	20	0	97	0	0	0.06	0.4	1	14	42	7	4
0	50	4	12	0	78	0	0	0.08	0.24	1	14	42	7	5
0	80	5	25	0	62	1	0	0.0625	0.3125	1	14	42	7	6
0	80	5	15	0	26	1	0	0.0625	0.1875	1	14	42	7	7
0	50	2	18	0	98	0	0	0.04	0.36	1	14	42	7	8
0	80	4	20	0	81	1	0	0.05	0.25	1	14	42	7	9
0	50	3	17	1	97	0	0	0.06	0.34	1	14	42	7	10
0	50	3	25	0	71	0	0	0.06	0.5	1	14	42	7	11
0	50	3	0	0	15	0	0	0.06	0	1	14	42	7	12
0	50	3	25	0	97	0	0	0.06	0.5	1	14	42	7	13
0	50	3	25	0	97	0	0	0.06	0.5	1	14	42	7	14
0	50	3	10	1	97	0	0	0.06	0.2	1	14	42	7	15
0	50	4	15	1	96	0	0	0.08	0.3	1	14	42	7	16
0	50	3	2	0	26	0	0	0.06	0.04	1	14	42	7	17
0	80	4	30	0	68	1	0	0.05	0.375	1	14	42	7	18
0	80	3	25	0	47	1	0	0.0375	0.3125	1	14	42	7	19
0	50	3	20	1	97	0	0	0.06	0.4	1	14	42	7	20
1	50	3	10	0	57	0	0	0.06	0.2	1	14	42	7	21
1	80	6	0	0	5	1	1	0.075	0	1	14	42	7	22
1	80	6	27	0	66	1	1	0.075	0.3375	1	14	42	7	23
1	80	7	25	0	36	1	1	0.0875	0.3125	1	14	42	7	24
1	80	10	10	0	69	1	1	0.125	0.125	1	14	42	7	25
1	80	10	10	0	60	1	1	0.125	0.125	1	14	42	7	26
1	80	10	20	0	86	1	1	0.125	0.25	1	14	42	7	27
1	80	10	25	0	90	1	1	0.125	0.3125	1	14	42	7	28
1	50	6	20	0	94	0	0	0.12	0.4	1	14	42	7	29
1	50	4	15	0	96	0	0	0.08	0.3	1	14	42	7	30
1	80	4	17	0	59	1	1	0.05	0.2125	1	14	42	7	31
1	50	5	10	0	63	0	0	0.1	0.2	1	14	42	7	32
1	50	5	5	0	74	0	0	0.1	0.1	1	14	42	7	33
1	50	0	0	0	23	0	0	0	0	1	14	42	7	34
1	80	10	0	1	90	1	1	0.125	0	1	14	42	7	35
1	80	10	10	0	72	1	1	0.125	0.125	1	14	42	7	36
1	50	0	0	0	78	0	0	0	0	1	14	42	7	37
1	50	0	25	1	100	0	0	0	0.5	1	14	42	7	38
1	50	0	30	0	90	0	0	0	0.6	1	14	42	7	39
1	50	0	0	0	79	0	0	0	0	1	14	42	7	40
0	80	-10	35	0	53	1	0	-0.125	0.4375	0	15	43	8	1
0	80	-8	30	0	25	1	0	-0.1	0.375	0	15	43	8	2
0	50	-2	23	0	21	0	0	-0.04	0.46	0	15	43	8	3
0	50	-1	20	0	37	0	0	-0.02	0.4	0	15	43	8	4
0	50	-2	24	0	43	0	0	-0.04	0.48	0	15	43	8	5
0	80	-7	30	0	58	1	0	-0.0875	0.375	0	15	43	8	6
0	50	-2	28	0	83	0	0	-0.04	0.56	0	15	43	8	7
0	50	-2	20	0	63	0	0	-0.04	0.4	0	15	43	8	8
0	50	0	20	0	59	0	0	0	0.4	0	15	43	8	9
0	50	0	20	0	66	0	0	0	0.4	0	15	43	8	10
0	50	0	30	0	88	0	0	0	0.6	0	15	43	8	11
0	50	-2	15	0	55	0	0	-0.04	0.3	0	15	43	8	12
0	50	0	45	0	99	0	0	0	0.9	0	15	43	8	13
0	50	-3	10	0	40	0	0	-0.06	0.2	0	15	43	8	14
0	50	0	5	0	9	0	0	0	0.1	0	15	43	8	15
0	50	-3	20	0	51	0	0	-0.06	0.4	0	15	43	8	16
0	50	0	25	0	51	0	0	0	0.5	0	15	43	8	17
0	50	-3	1	0	3	0	0	-0.06	0.02	0	15	43	8	18
0	50	-1	20	0	56	0	0	-0.02	0.4	0	15	43	8	19
0	50	-2	10	0	25	0	0	-0.04	0.2	0	15	43	8	20
1	50	-5	35	0	75	0	0	-0.1	0.7	0	15	43	8	21
1	50	-5	25	0	46	0	0	-0.1	0.5	0	15	43	8	22
1	50	0	48	0	100	0	0	0	0.96	0	15	43	8	23
1	80	-4	15	0	10	1	1	-0.05	0.1875	0	15	43	8	24
1	80	0	25	0	39	1	1	0	0.3125	0	15	43	8	25
1	80	-2	50	1	61	1	1	-0.025	0.625	0	15	43	8	26
1	80	-6	2	0	6	1	1	-0.075	0.025	0	15	43	8	27
1	50	-2	30	0	88	0	0	-0.04	0.6	0	15	43	8	28
1	80	-8	35	0	72	1	1	-0.1	0.4375	0	15	43	8	29
1	80	-4	50	0	84	1	1	-0.05	0.625	0	15	43	8	30
1	80	-6	25	1	30	1	1	-0.075	0.3125	0	15	43	8	31
1	80	-7	35	0	62	1	1	-0.0875	0.4375	0	15	43	8	32
1	80	-7	10	0	13	1	1	-0.0875	0.125	0	15	43	8	33
1	50	0	25	0	42	0	0	0	0.5	0	15	43	8	34
1	80	-7	21	0	26	1	1	-0.0875	0.2625	0	15	43	8	35
1	80	-8	5	0	8	1	1	-0.1	0.0625	0	15	43	8	36
1	80	-6	50	0	71	1	1	-0.075	0.625	0	15	43	8	37
1	80	-10	35	1	35	1	1	-0.125	0.4375	0	15	43	8	38
1	80	-10	50	0	60	1	1	-0.125	0.625	0	15	43	8	39
1	80	-6	50	0	67	1	1	-0.075	0.625	0	15	43	8	40
0	50	0	20	0	38	0	0	0	0.4	1	16	44	8	1
0	50	0	23	0	65	0	0	0	0.46	1	16	44	8	2
0	50	0	18	0	39	0	0	0	0.36	1	16	44	8	3
0	50	0	22	1	58	0	0	0	0.44	1	16	44	8	4
0	50	0	20	0	44	0	0	0	0.4	1	16	44	8	5
0	50	1	18	1	99	0	0	0.02	0.36	1	16	44	8	6
0	50	0	20	0	54	0	0	0	0.4	1	16	44	8	7
0	50	0	40	0	100	0	0	0	0.8	1	16	44	8	8
0	80	1	55	0	99	1	0	0.0125	0.6875	1	16	44	8	9
0	50	0	40	0	95	0	0	0	0.8	1	16	44	8	10
0	80	0	42	0	89	1	0	0	0.525	1	16	44	8	11
0	50	0	40	1	100	0	0	0	0.8	1	16	44	8	12
0	50	0	42	1	100	0	0	0	0.84	1	16	44	8	13
0	50	0	30	0	57	0	0	0	0.6	1	16	44	8	14
0	50	0	10	0	45	0	0	0	0.2	1	16	44	8	15
0	50	0	45	0	100	0	0	0	0.9	1	16	44	8	16
0	50	0	45	1	100	0	0	0	0.9	1	16	44	8	17
0	50	0	50	0	100	0	0	0	1	1	16	44	8	18
0	50	0	20	0	61	0	0	0	0.4	1	16	44	8	19
0	50	0	15	0	58	0	0	0	0.3	1	16	44	8	20
1	80	0	40	1	100	1	1	0	0.5	1	16	44	8	21
1	80	0	35	0	67	1	1	0	0.4375	1	16	44	8	22
1	50	0	0	0	100	0	0	0	0	1	16	44	8	23
1	50	0	12	0	74	0	0	0	0.24	1	16	44	8	24
1	80	0	14	1	27	1	1	0	0.175	1	16	44	8	25
1	80	0	0	0	96	1	1	0	0	1	16	44	8	26
1	50	0	0	1	27	0	0	0	0	1	16	44	8	27
1	50	0	0	0	100	0	0	0	0	1	16	44	8	28
1	80	0	2	0	35	1	1	0	0.025	1	16	44	8	29
1	50	0	5	0	72	0	0	0	0.1	1	16	44	8	30
1	80	0	0	1	75	1	1	0	0	1	16	44	8	31
1	80	0	0	0	53	1	1	0	0	1	16	44	8	32
1	80	0	3	0	46	1	1	0	0.0375	1	16	44	8	33
1	50	0	11	0	40	0	0	0	0.22	1	16	44	8	34
1	50	0	23	0	56	0	0	0	0.46	1	16	44	8	35
1	80	0	0	0	37	1	1	0	0	1	16	44	8	36
1	50	0	0	0	47	0	0	0	0	1	16	44	8	37
1	50	0	0	0	26	0	0	0	0	1	16	44	8	38
1	50	0	0	0	92	0	0	0	0	1	16	44	8	39
1	80	0	10	1	50	1	1	0	0.125	1	16	44	8	40
0	50	0	50	0	43	0	0	0	1	0	15	45	8	1
0	50	0	25	0	17	0	0	0	0.5	0	15	45	8	2
0	50	0	30	0	19	0	0	0	0.6	0	15	45	8	3
0	50	0	30	0	36	0	0	0	0.6	0	15	45	8	4
0	80	4	50	0	37	1	0	0.05	0.625	0	15	45	8	5
0	50	0	50	0	51	0	0	0	1	0	15	45	8	6
0	80	0	80	0	81	1	0	0	1	0	15	45	8	7
0	80	7	30	0	54	1	0	0.0875	0.375	0	15	45	8	8
0	80	0	50	0	59	1	0	0	0.625	0	15	45	8	9
0	50	0	50	0	66	0	0	0	1	0	15	45	8	10
0	50	0	50	0	88	0	0	0	1	0	15	45	8	11
0	80	0	60	0	53	1	0	0	0.75	0	15	45	8	12
0	50	0	50	0	99	0	0	0	1	0	15	45	8	13
0	80	0	20	0	37	1	0	0	0.25	0	15	45	8	14
0	80	0	50	0	9	1	0	0	0.625	0	15	45	8	15
0	50	0	50	0	48	0	0	0	1	0	15	45	8	16
0	80	7	50	0	44	1	0	0.0875	0.625	0	15	45	8	17
0	50	0	50	0	0	0	0	0	1	0	15	45	8	18
0	50	0	40	0	55	0	0	0	0.8	0	15	45	8	19
0	50	0	25	0	23	0	0	0	0.5	0	15	45	8	20
1	50	0	25	0	70	0	0	0	0.5	0	15	45	8	21
1	80	6	39	0	35	1	1	0.075	0.4875	0	15	45	8	22
1	80	6	74	0	94	1	1	0.075	0.925	0	15	45	8	23
1	50	0	5	0	6	0	0	0	0.1	0	15	45	8	24
1	50	0	25	0	39	0	0	0	0.5	0	15	45	8	25
1	50	0	15	1	59	0	0	0	0.3	0	15	45	8	26
1	50	0	0	0	0	0	0	0	0	0	15	45	8	27
1	80	0	75	0	86	1	1	0	0.9375	0	15	45	8	28
1	50	0	40	0	64	0	0	0	0.8	0	15	45	8	29
1	50	0	50	0	80	0	0	0	1	0	15	45	8	30
1	50	0	15	1	24	0	0	0	0.3	0	15	45	8	31
1	50	0	50	0	55	0	0	0	1	0	15	45	8	32
1	50	0	25	0	6	0	0	0	0.5	0	15	45	8	33
1	50	0	35	0	42	0	0	0	0.7	0	15	45	8	34
1	50	0	40	0	19	0	0	0	0.8	0	15	45	8	35
1	50	0	50	0	0	0	0	0	1	0	15	45	8	36
1	50	0	40	0	65	0	0	0	0.8	0	15	45	8	37
1	50	0	15	1	25	0	0	0	0.3	0	15	45	8	38
1	50	0	40	0	50	0	0	0	0.8	0	15	45	8	39
1	50	0	50	0	61	0	0	0	1	0	15	45	8	40
0	80	0	45	0	38	1	0	0	0.5625	1	16	46	8	1
0	50	0	15	0	65	0	0	0	0.3	1	16	46	8	2
0	80	0	57	0	39	1	0	0	0.7125	1	16	46	8	3
0	80	0	20	1	58	1	0	0	0.25	1	16	46	8	4
0	80	0	30	0	44	1	0	0	0.375	1	16	46	8	5
0	80	0	0	1	100	1	0	0	0	1	16	46	8	6
0	80	0	35	0	54	1	0	0	0.4375	1	16	46	8	7
0	80	0	10	0	100	1	0	0	0.125	1	16	46	8	8
0	50	0	2	0	100	0	0	0	0.04	1	16	46	8	9
0	80	0	10	0	95	1	0	0	0.125	1	16	46	8	10
0	50	0	2	0	89	0	0	0	0.04	1	16	46	8	11
0	50	0	0	1	100	0	0	0	0	1	16	46	8	12
0	50	0	0	1	100	0	0	0	0	1	16	46	8	13
0	50	0	25	0	57	0	0	0	0.5	1	16	46	8	14
0	80	0	42	0	45	1	0	0	0.525	1	16	46	8	15
0	50	0	0	0	100	0	0	0	0	1	16	46	8	16
0	80	0	0	1	100	1	0	0	0	1	16	46	8	17
0	80	0	10	0	100	1	0	0	0.125	1	16	46	8	18
0	80	0	15	0	61	1	0	0	0.1875	1	16	46	8	19
0	50	0	5	0	58	0	0	0	0.1	1	16	46	8	20
1	50	0	0	1	100	0	0	0	0	1	16	46	8	21
1	50	0	20	0	67	0	0	0	0.4	1	16	46	8	22
1	50	0	0	0	100	0	0	0	0	1	16	46	8	23
1	80	0	21	0	74	1	1	0	0.2625	1	16	46	8	24
1	50	0	17	1	27	0	0	0	0.34	1	16	46	8	25
1	50	0	2	0	96	0	0	0	0.04	1	16	46	8	26
1	50	0	12	1	27	0	0	0	0.24	1	16	46	8	27
1	50	0	0	0	100	0	0	0	0	1	16	46	8	28
1	50	0	0	0	35	0	0	0	0	1	16	46	8	29
1	50	0	7	0	72	0	0	0	0.14	1	16	46	8	30
1	50	0	0	1	75	0	0	0	0	1	16	46	8	31
1	50	0	0	0	53	0	0	0	0	1	16	46	8	32
1	50	0	0	0	46	0	0	0	0	1	16	46	8	33
1	50	0	6	0	40	0	0	0	0.12	1	16	46	8	34
1	80	0	35	0	56	1	1	0	0.4375	1	16	46	8	35
1	50	0	0	0	37	0	0	0	0	1	16	46	8	36
1	50	0	8	0	47	0	0	0	0.16	1	16	46	8	37
1	80	0	21	0	26	1	1	0	0.2625	1	16	46	8	38
1	50	0	0	0	92	0	0	0	0	1	16	46	8	39
1	50	0	0	1	50	0	0	0	0	1	16	46	8	40
0	50	0	50	0	43	0	0	0	1	1	15	47	8	1
0	50	0	50	0	17	0	0	0	1	1	15	47	8	2
0	80	0	80	0	19	1	0	0	1	1	15	47	8	3
0	80	0	80	0	36	1	0	0	1	1	15	47	8	4
0	50	0	50	0	41	0	0	0	1	1	15	47	8	5
0	50	1	49	0	50	0	0	0.02	0.98	1	15	47	8	6
0	50	2	48	0	79	0	0	0.04	0.96	1	15	47	8	7
0	50	3	47	0	58	0	0	0.06	0.94	1	15	47	8	8
0	50	2	48	0	57	0	0	0.04	0.96	1	15	47	8	9
0	80	0	80	0	66	1	0	0	1	1	15	47	8	10
0	80	2	78	0	86	1	0	0.025	0.975	1	15	47	8	11
0	50	0	50	0	53	0	0	0	1	1	15	47	8	12
0	80	2	78	0	97	1	0	0.025	0.975	1	15	47	8	13
0	50	3	47	0	34	0	0	0.06	0.94	1	15	47	8	14
0	50	0	50	0	9	0	0	0	1	1	15	47	8	15
0	80	0	80	0	48	1	0	0	1	1	15	47	8	16
0	50	0	50	0	51	0	0	0	1	1	15	47	8	17
0	80	0	80	0	0	1	0	0	1	1	15	47	8	18
0	80	0	80	0	55	1	0	0	1	1	15	47	8	19
0	80	0	80	0	23	1	0	0	1	1	15	47	8	20
1	80	0	80	0	70	1	1	0	1	1	15	47	8	21
1	50	0	50	0	41	0	0	0	1	1	15	47	8	22
1	50	0	50	0	100	0	0	0	1	1	15	47	8	23
1	50	0	50	0	6	0	0	0	1	1	15	47	8	24
1	50	0	50	0	39	0	0	0	1	1	15	47	8	25
1	50	0	50	1	59	0	0	0	1	1	15	47	8	26
1	50	0	0	0	0	0	0	0	0	1	15	47	8	27
1	50	3	47	0	83	0	0	0.06	0.94	1	15	47	8	28
1	50	3	47	0	61	0	0	0.06	0.94	1	15	47	8	29
1	50	3	47	0	77	0	0	0.06	0.94	1	15	47	8	30
1	50	0	25	1	24	0	0	0	0.5	1	15	47	8	31
1	50	0	50	0	55	0	0	0	1	1	15	47	8	32
1	50	0	0	0	6	0	0	0	0	1	15	47	8	33
1	80	5	75	0	37	1	1	0.0625	0.9375	1	15	47	8	34
1	50	0	50	0	19	0	0	0	1	1	15	47	8	35
1	50	4	30	0	0	0	0	0.08	0.6	1	15	47	8	36
1	50	0	50	0	65	0	0	0	1	1	15	47	8	37
1	50	0	25	1	25	0	0	0	0.5	1	15	47	8	38
1	50	0	50	0	50	0	0	0	1	1	15	47	8	39
1	50	0	50	0	61	0	0	0	1	1	15	47	8	40
0	50	0	10	0	38	0	0	0	0.2	1	16	48	8	1
0	80	5	15	0	60	1	0	0.0625	0.1875	1	16	48	8	2
0	50	4	10	0	35	0	0	0.08	0.2	1	16	48	8	3
0	50	4	8	1	54	0	0	0.08	0.16	1	16	48	8	4
0	50	2	15	0	42	0	0	0.04	0.3	1	16	48	8	5
0	50	6	44	1	94	0	0	0.12	0.88	1	16	48	8	6
0	50	4	15	0	50	0	0	0.08	0.3	1	16	48	8	7
0	50	5	45	0	95	0	0	0.1	0.9	1	16	48	8	8
0	50	10	0	0	90	0	0	0.2	0	1	16	48	8	9
0	50	10	0	0	85	0	0	0.2	0	1	16	48	8	10
0	50	10	0	0	79	0	0	0.2	0	1	16	48	8	11
0	80	10	20	1	90	1	0	0.125	0.25	1	16	48	8	12
0	80	10	25	1	90	1	0	0.125	0.3125	1	16	48	8	13
0	80	10	0	0	47	1	0	0.125	0	1	16	48	8	14
0	50	3	0	0	42	0	0	0.06	0	1	16	48	8	15
0	80	10	10	0	90	1	0	0.125	0.125	1	16	48	8	16
0	50	6	30	1	94	0	0	0.12	0.6	1	16	48	8	17
0	50	10	9	0	90	0	0	0.2	0.18	1	16	48	8	18
0	50	5	17	0	56	0	0	0.1	0.34	1	16	48	8	19
0	80	8	12	0	50	1	0	0.1	0.15	1	16	48	8	20
1	50	10	0	1	90	0	0	0.2	0	1	16	48	8	21
1	50	10	0	0	57	0	0	0.2	0	1	16	48	8	22
1	80	10	0	0	90	1	1	0.125	0	1	16	48	8	23
1	50	10	0	0	64	0	0	0.2	0	1	16	48	8	24
1	50	0	0	1	27	0	0	0	0	1	16	48	8	25
1	50	10	0	0	86	0	0	0.2	0	1	16	48	8	26
1	80	-3	0	1	30	1	1	-0.0375	0	1	16	48	8	27
1	80	8	15	0	92	1	1	0.1	0.1875	1	16	48	8	28
1	50	0	0	0	35	0	0	0	0	1	16	48	8	29
1	80	0	0	0	72	1	1	0	0	1	16	48	8	30
1	50	2	20	1	73	0	0	0.04	0.4	1	16	48	8	31
1	50	3	20	0	50	0	0	0.06	0.4	1	16	48	8	32
1	50	0	0	0	46	0	0	0	0	1	16	48	8	33
1	80	0	0	0	40	1	1	0	0	1	16	48	8	34
1	50	3	5	0	53	0	0	0.06	0.1	1	16	48	8	35
1	50	4	0	0	33	0	0	0.08	0	1	16	48	8	36
1	80	3	0	0	44	1	1	0.0375	0	1	16	48	8	37
1	50	4	0	0	22	0	0	0.08	0	1	16	48	8	38
1	80	5	5	0	87	1	1	0.0625	0.0625	1	16	48	8	39
1	50	4	0	1	46	0	0	0.08	0	1	16	48	8	40
1	80	0	71	0	28	1	1	0	0.8875	1	17	49	1	1
1	50	0	40	0	26	0	0	0	0.8	1	17	49	1	2
1	50	0	35	0	35	0	0	0	0.7	1	17	49	1	3
1	50	0	15	1	41	0	0	0	0.3	1	17	49	1	4
1	50	0	20	0	41	0	0	0	0.4	1	17	49	1	5
1	80	-4	26	0	20	1	1	-0.05	0.325	1	17	49	1	6
1	50	0	50	0	83	0	0	0	1	1	17	49	1	7
1	50	0	50	0	100	0	0	0	1	1	17	49	1	8
1	50	0	50	0	84	0	0	0	1	1	17	49	1	9
1	50	0	50	0	22	0	0	0	1	1	17	49	1	10
1	50	0	36	0	0	0	0	0	0.72	1	17	49	1	11
1	50	0	50	0	9	0	0	0	1	1	17	49	1	12
1	50	0	5	1	24	0	0	0	0.1	1	17	49	1	13
1	50	0	10	0	51	0	0	0	0.2	1	17	49	1	14
1	50	0	15	0	53	0	0	0	0.3	1	17	49	1	15
1	50	-6	44	0	100	0	0	-0.12	0.88	1	17	49	1	16
1	50	0	40	1	100	0	0	0	0.8	1	17	49	1	17
1	50	0	40	0	100	0	0	0	0.8	1	17	49	1	18
1	50	0	35	0	57	0	0	0	0.7	1	17	49	1	19
1	50	0	35	0	61	0	0	0	0.7	1	17	49	1	20
0	50	0	50	0	90	0	0	0	1	1	17	49	1	21
0	50	0	50	0	65	0	0	0	1	1	17	49	1	22
0	50	0	50	0	97	0	0	0	1	1	17	49	1	23
0	50	0	50	0	87	0	0	0	1	1	17	49	1	24
0	50	0	50	0	50	0	0	0	1	1	17	49	1	25
0	50	0	50	0	95	0	0	0	1	1	17	49	1	26
0	50	0	50	0	100	0	0	0	1	1	17	49	1	27
0	50	0	50	0	76	0	0	0	1	1	17	49	1	28
0	50	0	50	0	80	0	0	0	1	1	17	49	1	29
0	80	0	80	0	93	1	0	0	1	1	17	49	1	30
0	80	0	80	0	90	1	0	0	1	1	17	49	1	31
0	50	0	50	0	55	0	0	0	1	1	17	49	1	32
0	50	0	50	0	18	0	0	0	1	1	17	49	1	33
0	50	0	40	0	17	0	0	0	0.8	1	17	49	1	34
0	80	0	70	0	13	1	0	0	0.875	1	17	49	1	35
0	50	0	0	1	100	0	0	0	0	1	17	49	1	36
0	50	0	50	0	100	0	0	0	1	1	17	49	1	37
0	80	0	80	0	42	1	0	0	1	1	17	49	1	38
0	80	0	66	0	37	1	0	0	0.825	1	17	49	1	39
0	50	0	50	0	49	0	0	0	1	1	17	49	1	40
1	50	0	10	0	100	0	0	0	0.2	1	18	50	1	1
1	80	0	20	0	60	1	1	0	0.25	1	18	50	1	2
1	50	0	6	0	21	0	0	0	0.12	1	18	50	1	3
1	80	0	15	0	98	1	1	0	0.1875	1	18	50	1	4
1	80	0	10	1	55	1	1	0	0.125	1	18	50	1	5
1	80	0	15	0	61	1	1	0	0.1875	1	18	50	1	6
1	80	0	20	1	77	1	1	0	0.25	1	18	50	1	7
1	80	0	15	0	55	1	1	0	0.1875	1	18	50	1	8
1	50	0	10	0	58	0	0	0	0.2	1	18	50	1	9
1	80	0	15	1	52	1	1	0	0.1875	1	18	50	1	10
1	80	0	20	1	77	1	1	0	0.25	1	18	50	1	11
1	80	0	23	1	72	1	1	0	0.2875	1	18	50	1	12
1	80	0	30	0	78	1	1	0	0.375	1	18	50	1	13
1	50	0	20	1	53	0	0	0	0.4	1	18	50	1	14
1	50	0	0	0	50	0	0	0	0	1	18	50	1	15
1	50	0	30	1	100	0	0	0	0.6	1	18	50	1	16
1	50	0	5	0	44	0	0	0	0.1	1	18	50	1	17
1	50	0	38	1	91	0	0	0	0.76	1	18	50	1	18
1	50	0	40	1	92	0	0	0	0.8	1	18	50	1	19
1	50	10	10	0	30	0	0	0.2	0.2	1	18	50	1	20
0	80	7	16	0	27	1	0	0.0875	0.2	1	18	50	1	21
0	50	0	23	0	63	0	0	0	0.46	1	18	50	1	22
0	50	5	19	1	60	0	0	0.1	0.38	1	18	50	1	23
0	50	0	20	1	55	0	0	0	0.4	1	18	50	1	24
0	50	0	10	1	87	0	0	0	0.2	1	18	50	1	25
0	50	0	5	0	15	0	0	0	0.1	1	18	50	1	26
0	80	0	50	1	96	1	0	0	0.625	1	18	50	1	27
0	80	6	45	0	57	1	0	0.075	0.5625	1	18	50	1	28
0	50	10	8	0	18	0	0	0.2	0.16	1	18	50	1	29
0	80	10	15	0	32	1	0	0.125	0.1875	1	18	50	1	30
0	50	10	25	0	50	0	0	0.2	0.5	1	18	50	1	31
0	80	10	50	0	50	1	0	0.125	0.625	1	18	50	1	32
0	80	10	39	0	50	1	0	0.125	0.4875	1	18	50	1	33
0	50	10	0	0	3	0	0	0.2	0	1	18	50	1	34
0	50	10	28	1	50	0	0	0.2	0.56	1	18	50	1	35
0	50	10	39	0	50	0	0	0.2	0.78	1	18	50	1	36
0	50	10	39	1	50	0	0	0.2	0.78	1	18	50	1	37
0	50	7	20	0	18	0	0	0.14	0.4	1	18	50	1	38
0	50	8	30	0	51	0	0	0.16	0.6	1	18	50	1	39
[truncated: 1,841 more rows]
