# Supplementary material for: Who Cries Wolf, and When? Manipulation of Perceived Threats to Preserve Rank in Cooperative Groups
Source: PLoS One. 2013 Sep 12;8(9):e73863. doi: 10.1371/journal.pone.0073863 (PMC3772075; doi:10.1371/journal.pone.0073863)
Supplement: Dataset S3 — Raw data for Study 3. (CSV) [file pone.0073863.s010.csv]

id	round	manipulation	contribution	extinct	power_condition	high_status	prop_endow_threat	prop_contributed	sub_perc_threat_0100	group_id	session_id	powerconditionxstatus	female
1	1	0	75	0	0	1	0	0.9375	96	1	101	0	0
1	2	0	45	0	0	0	0	0.9	92	1	101	0	0
1	3	0	10	0	0	0	0	0.2	22	1	101	0	0
1	4	0	40	0	0	1	0	0.5	57	1	101	0	0
1	5	0	5	0	0	0	0	0.1	14	1	101	0	0
1	6	0	40	1	0	1	0	0.5	57	1	101	0	0
1	7	0	30	0	0	1	0	0.375	41	1	101	0	0
1	8	0	60	1	0	1	0	0.75	83	1	101	0	0
1	9	0	20	0	0	1	0	0.25	41	1	101	0	0
1	10	0	5	0	0	1	0	0.0625	6	1	101	0	0
1	11	0	50	0	0	1	0	0.625	52	1	101	0	0
1	12	0	40	1	0	0	0	0.8	83	1	101	0	0
1	13	0	5	0	0	0	0	0.1	40	1	101	0	0
1	14	0	40	0	0	0	0	0.8	73	1	101	0	0
1	15	10	40	0	0	0	0.2	0.8	50	1	101	0	0
1	16	-10	0	0	0	0	-0.2	0	50	1	101	0	0
1	17	-10	0	1	0	1	-0.125	0	81	1	101	0	0
1	18	0	10	0	0	1	0	0.125	43	1	101	0	0
1	19	0	0	0	0	1	0	0	45	1	101	0	0
1	20	0	40	0	0	1	0	0.5	17	1	101	0	0
1	21	0	10	0	1	0	0	0.2	55	1	101	0	0
1	22	0	1	0	1	0	0	0.02	50	1	101	0	0
1	23	0	0	0	1	0	0	0	25	1	101	0	0
1	24	0	0	1	1	1	0	0	79	1	101	1	0
1	25	0	1	0	1	1	0	0.0125	60	1	101	1	0
1	26	0	0	0	1	1	0	0	10	1	101	1	0
1	27	0	0	1	1	1	0	0	88	1	101	1	0
1	28	0	0	0	1	1	0	0	10	1	101	1	0
1	29	0	10	0	1	0	0	0.2	81	1	101	0	0
1	30	0	0	0	1	0	0	0	8	1	101	0	0
1	31	0	0	0	1	1	0	0	29	1	101	1	0
1	32	0	5	0	1	0	0	0.1	82	1	101	0	0
1	33	0	0	0	1	0	0	0	46	1	101	0	0
1	34	0	0	0	1	0	0	0	11	1	101	0	0
1	35	0	0	0	1	0	0	0	71	1	101	0	0
1	36	0	0	0	1	1	0	0	60	1	101	1	0
1	37	0	0	1	1	1	0	0	92	1	101	1	0
1	38	0	0	0	1	1	0	0	24	1	101	1	0
1	39	10	0	0	1	0	0.2	0	6	1	101	0	0
1	40	0	0	0	1	1	0	0	4	1	101	1	0
2	1	0	50	0	0	0	0	1	95	2	101	0	1
2	2	0	25	0	0	0	0	0.5	71	2	101	0	1
2	3	0	25	0	0	0	0	0.5	51	2	101	0	1
2	4	0	50	0	0	0	0	1	100	2	101	0	1
2	5	0	15	0	0	0	0	0.3	83	2	101	0	1
2	6	0	35	0	0	0	0	0.7	100	2	101	0	1
2	7	0	10	0	0	0	0	0.2	100	2	101	0	1
2	8	0	10	0	0	0	0	0.2	80	2	101	0	1
2	9	10	0	1	0	1	0.125	0	50	2	101	0	1
2	10	10	10	1	0	1	0.125	0.125	50	2	101	0	1
2	11	0	30	1	0	1	0	0.375	100	2	101	0	1
2	12	0	40	0	0	1	0	0.5	100	2	101	0	1
2	13	0	25	0	0	0	0	0.5	100	2	101	0	1
2	14	0	20	0	0	0	0	0.4	96	2	101	0	1
2	15	0	25	0	0	0	0	0.5	100	2	101	0	1
2	16	0	10	1	0	0	0	0.2	100	2	101	0	1
2	17	0	15	0	0	0	0	0.3	55	2	101	0	1
2	18	0	10	0	0	0	0	0.2	72	2	101	0	1
2	19	0	20	1	0	0	0	0.4	100	2	101	0	1
2	20	5	5	1	0	0	0.1	0.1	75	2	101	0	1
2	21	5	15	0	1	1	0.0625	0.1875	51	2	101	1	1
2	22	0	10	0	1	0	0	0.2	18	2	101	0	1
2	23	5	7	0	1	1	0.0625	0.0875	62	2	101	1	1
2	24	0	20	1	1	0	0	0.4	89	2	101	0	1
2	25	0	5	1	1	0	0	0.1	79	2	101	0	1
2	26	0	0	1	1	0	0	0	12	2	101	0	1
2	27	0	25	1	1	0	0	0.5	67	2	101	0	1
2	28	0	10	0	1	0	0	0.2	10	2	101	0	1
2	29	0	80	1	1	1	0	1	68	2	101	1	1
2	30	0	80	0	1	1	0	1	90	2	101	1	1
2	31	0	40	0	1	0	0	0.8	14	2	101	0	1
2	32	0	5	0	1	0	0	0.1	100	2	101	0	1
2	33	0	80	0	1	1	0	1	30	2	101	1	1
2	34	0	50	1	1	0	0	1	95	2	101	0	1
2	35	0	0	0	1	0	0	0	6	2	101	0	1
2	36	0	80	1	1	1	0	1	58	2	101	1	1
2	37	0	80	1	1	1	0	1	75	2	101	1	1
2	38	0	80	0	1	1	0	1	35	2	101	1	1
2	39	0	50	0	1	0	0	1	37	2	101	0	1
2	40	0	30	0	1	0	0	0.6	96	2	101	0	1
3	1	0	15	0	0	0	0	0.3	96	1	101	0	1
3	2	0	20	0	0	1	0	0.25	92	1	101	0	1
3	3	0	35	0	0	1	0	0.4375	22	1	101	0	1
3	4	0	20	0	0	0	0	0.4	57	1	101	0	1
3	5	0	40	0	0	1	0	0.5	14	1	101	0	1
3	6	0	20	1	0	0	0	0.4	57	1	101	0	1
3	7	0	25	0	0	0	0	0.5	41	1	101	0	1
3	8	0	25	1	0	0	0	0.5	83	1	101	0	1
3	9	0	40	0	0	0	0	0.8	41	1	101	0	1
3	10	0	40	0	0	0	0	0.8	6	1	101	0	1
3	11	0	20	0	0	0	0	0.4	52	1	101	0	1
3	12	0	20	1	0	0	0	0.4	83	1	101	0	1
3	13	0	25	0	0	0	0	0.5	40	1	101	0	1
3	14	0	30	0	0	1	0	0.375	73	1	101	0	1
3	15	0	30	0	0	1	0	0.375	100	1	101	0	1
3	16	0	30	0	0	1	0	0.375	0	1	101	0	1
3	17	0	20	1	0	0	0	0.4	31	1	101	0	1
3	18	0	20	0	0	0	0	0.4	43	1	101	0	1
3	19	0	40	0	0	0	0	0.8	45	1	101	0	1
3	20	0	20	0	0	0	0	0.4	17	1	101	0	1
3	21	0	20	0	1	0	0	0.4	55	1	101	0	1
3	22	0	25	0	1	1	0	0.3125	50	1	101	1	1
3	23	0	20	0	1	0	0	0.4	25	1	101	0	1
3	24	0	20	1	1	0	0	0.4	79	1	101	0	1
3	25	0	20	0	1	0	0	0.4	60	1	101	0	1
3	26	0	20	0	1	0	0	0.4	10	1	101	0	1
3	27	0	10	1	1	0	0	0.2	88	1	101	0	1
3	28	0	10	0	1	0	0	0.2	10	1	101	0	1
3	29	0	20	0	1	0	0	0.4	81	1	101	0	1
3	30	0	20	0	1	0	0	0.4	8	1	101	0	1
3	31	0	5	0	1	0	0	0.1	29	1	101	0	1
3	32	0	30	0	1	1	0	0.375	82	1	101	1	1
3	33	0	20	0	1	0	0	0.4	46	1	101	0	1
3	34	0	30	0	1	1	0	0.375	11	1	101	1	1
3	35	0	20	0	1	0	0	0.4	71	1	101	0	1
3	36	0	15	0	1	0	0	0.3	60	1	101	0	1
3	37	0	0	1	1	0	0	0	92	1	101	0	1
3	38	0	0	0	1	0	0	0	24	1	101	0	1
3	39	0	20	0	1	1	0	0.25	56	1	101	1	1
3	40	0	15	0	1	0	0	0.3	4	1	101	0	1
4	1	10	30	0	0	1	0.125	0.375	45	2	101	0	0
4	2	10	10	0	0	1	0.125	0.125	21	2	101	0	0
4	3	10	15	0	0	1	0.125	0.1875	1	2	101	0	0
4	4	10	15	0	0	1	0.125	0.1875	50	2	101	0	0
4	5	10	20	0	0	1	0.125	0.25	33	2	101	0	0
4	6	10	5	0	0	0	0.2	0.1	50	2	101	0	0
4	7	10	5	0	0	0	0.2	0.1	50	2	101	0	0
4	8	10	10	0	0	1	0.125	0.125	30	2	101	0	0
4	9	10	1	1	0	0	0.2	0.02	50	2	101	0	0
4	10	10	1	1	0	0	0.2	0.02	50	2	101	0	0
4	11	10	1	1	0	0	0.2	0.02	50	2	101	0	0
4	12	10	1	0	0	0	0.2	0.02	50	2	101	0	0
4	13	10	5	0	0	1	0.125	0.0625	50	2	101	0	0
4	14	10	1	0	0	1	0.125	0.0125	46	2	101	0	0
4	15	10	5	0	0	0	0.2	0.1	50	2	101	0	0
4	16	10	1	1	0	0	0.2	0.02	50	2	101	0	0
4	17	10	1	0	0	0	0.2	0.02	5	2	101	0	0
4	18	10	1	0	0	0	0.2	0.02	22	2	101	0	0
4	19	10	10	1	0	1	0.125	0.125	50	2	101	0	0
4	20	10	1	1	0	1	0.125	0.0125	50	2	101	0	0
4	21	0	5	0	1	0	0	0.1	76	2	101	0	0
4	22	0	1	0	1	1	0	0.0125	18	2	101	1	0
4	23	0	0	0	1	0	0	0	87	2	101	0	0
4	24	0	0	1	1	0	0	0	89	2	101	0	0
4	25	0	0	1	1	0	0	0	79	2	101	0	0
4	26	0	0	1	1	0	0	0	12	2	101	0	0
4	27	0	1	1	1	0	0	0.02	67	2	101	0	0
4	28	0	0	0	1	0	0	0	10	2	101	0	0
4	29	0	0	1	1	0	0	0	68	2	101	0	0
4	30	0	5	0	1	0	0	0.1	90	2	101	0	0
4	31	0	0	0	1	1	0	0	14	2	101	1	0
4	32	0	80	0	1	1	0	1	100	2	101	1	0
4	33	0	25	0	1	0	0	0.5	30	2	101	0	0
4	34	0	25	1	1	0	0	0.5	95	2	101	0	0
4	35	0	0	0	1	0	0	0	6	2	101	0	0
4	36	0	0	1	1	0	0	0	58	2	101	0	0
4	37	0	0	1	1	0	0	0	75	2	101	0	0
4	38	0	5	0	1	0	0	0.1	35	2	101	0	0
4	39	0	0	0	1	0	0	0	37	2	101	0	0
4	40	0	80	0	1	1	0	1	96	2	101	1	0
5	1	0	50	0	0	0	0	1	96	1	101	0	1
5	2	0	40	0	0	0	0	0.8	92	1	101	0	1
5	3	0	10	0	0	0	0	0.2	22	1	101	0	1
5	4	0	35	0	0	0	0	0.7	57	1	101	0	1
5	5	0	0	0	0	0	0	0	14	1	101	0	1
5	6	0	30	1	0	0	0	0.6	57	1	101	0	1
5	7	0	40	0	0	0	0	0.8	41	1	101	0	1
5	8	0	50	1	0	0	0	1	83	1	101	0	1
5	9	0	20	0	0	0	0	0.4	41	1	101	0	1
5	10	0	0	0	0	0	0	0	6	1	101	0	1
5	11	0	0	0	0	0	0	0	52	1	101	0	1
5	12	0	50	1	0	1	0	0.625	83	1	101	0	1
5	13	0	30	0	0	1	0	0.375	40	1	101	0	1
5	14	0	50	0	0	0	0	1	73	1	101	0	1
5	15	0	50	0	0	0	0	1	100	1	101	0	1
5	16	0	0	0	0	0	0	0	0	1	101	0	1
5	17	0	0	1	0	0	0	0	31	1	101	0	1
5	18	0	25	0	0	0	0	0.5	43	1	101	0	1
5	19	0	0	0	0	0	0	0	45	1	101	0	1
5	20	0	0	0	0	0	0	0	17	1	101	0	1
5	21	0	30	0	1	1	0	0.375	55	1	101	1	1
5	22	0	0	0	1	0	0	0	50	1	101	0	1
5	23	0	20	0	1	1	0	0.25	25	1	101	1	1
5	24	0	40	1	1	0	0	0.8	79	1	101	0	1
5	25	0	30	0	1	0	0	0.6	60	1	101	0	1
5	26	0	0	0	1	0	0	0	10	1	101	0	1
5	27	0	0	1	1	0	0	0	88	1	101	0	1
5	28	0	0	0	1	0	0	0	10	1	101	0	1
5	29	0	5	0	1	1	0	0.0625	81	1	101	1	1
5	30	0	10	0	1	1	0	0.125	8	1	101	1	1
5	31	0	10	0	1	0	0	0.2	29	1	101	0	1
5	32	0	5	0	1	0	0	0.1	82	1	101	0	1
5	33	0	20	0	1	1	0	0.25	46	1	101	1	1
5	34	0	1	0	1	0	0	0.02	11	1	101	0	1
5	35	0	80	0	1	1	0	1	71	1	101	1	1
5	36	0	5	0	1	0	0	0.1	60	1	101	0	1
5	37	0	5	1	1	0	0	0.1	92	1	101	0	1
5	38	0	0	0	1	0	0	0	24	1	101	0	1
5	39	0	20	0	1	0	0	0.4	56	1	101	0	1
5	40	0	0	0	1	0	0	0	4	1	101	0	1
6	1	0	30	0	0	0	0	0.6	95	2	101	0	0
6	2	0	30	0	0	0	0	0.6	71	2	101	0	0
6	3	0	20	0	0	0	0	0.4	51	2	101	0	0
6	4	0	30	0	0	0	0	0.6	100	2	101	0	0
6	5	0	15	0	0	0	0	0.3	83	2	101	0	0
6	6	0	30	0	0	1	0	0.375	100	2	101	0	0
6	7	0	29	0	0	1	0	0.3625	100	2	101	0	0
6	8	0	1	0	0	0	0	0.02	80	2	101	0	0
6	9	0	15	1	0	0	0	0.3	100	2	101	0	0
6	10	0	30	1	0	0	0	0.6	100	2	101	0	0
6	11	0	35	1	0	0	0	0.7	100	2	101	0	0
6	12	0	45	0	0	0	0	0.9	100	2	101	0	0
6	13	0	15	0	0	0	0	0.3	100	2	101	0	0
6	14	0	10	0	0	0	0	0.2	96	2	101	0	0
6	15	0	15	0	0	1	0	0.1875	100	2	101	0	0
6	16	0	10	1	0	1	0	0.125	100	2	101	0	0
6	17	0	0	0	0	1	0	0	55	2	101	0	0
6	18	0	2	0	0	1	0	0.025	72	2	101	0	0
6	19	0	5	1	0	0	0	0.1	100	2	101	0	0
6	20	0	25	1	0	0	0	0.5	100	2	101	0	0
6	21	0	15	0	1	0	0	0.3	76	2	101	0	0
6	22	0	0	0	1	0	0	0	18	2	101	0	0
6	23	0	0	0	1	0	0	0	87	2	101	0	0
6	24	0	0	1	1	1	0	0	89	2	101	1	0
6	25	0	0	1	1	1	0	0	79	2	101	1	0
6	26	0	0	1	1	1	0	0	12	2	101	1	0
6	27	0	35	1	1	1	0	0.4375	67	2	101	1	0
6	28	0	35	0	1	1	0	0.4375	10	2	101	1	0
6	29	0	5	1	1	0	0	0.1	68	2	101	0	0
6	30	0	25	0	1	0	0	0.5	90	2	101	0	0
6	31	0	2	0	1	0	0	0.04	14	2	101	0	0
6	32	0	0	0	1	0	0	0	100	2	101	0	0
6	33	0	3	0	1	0	0	0.06	30	2	101	0	0
6	34	0	55	1	1	1	0	0.6875	95	2	101	1	0
6	35	0	15	0	1	1	0	0.1875	6	2	101	1	0
6	36	0	0	1	1	0	0	0	58	2	101	0	0
6	37	0	10	1	1	0	0	0.2	75	2	101	0	0
6	38	0	10	0	1	0	0	0.2	35	2	101	0	0
6	39	0	45	0	1	1	0	0.5625	37	2	101	1	0
6	40	0	50	0	1	0	0	1	96	2	101	0	0
7	1	0	30	0	1	1	0	0.375	41	3	102	1	1
7	2	0	15	0	1	0	0	0.3	89	3	102	0	1
7	3	2	20	0	1	1	0.025	0.25	39	3	102	1	1
7	4	2	15	0	1	1	0.025	0.1875	28	3	102	1	1
7	5	0	10	0	1	0	0	0.2	69	3	102	0	1
7	6	0	25	0	1	1	0	0.3125	100	3	102	1	1
7	7	0	5	0	1	1	0	0.0625	9	3	102	1	1
7	8	0	5	0	1	1	0	0.0625	21	3	102	1	1
7	9	0	20	1	1	0	0	0.4	100	3	102	0	1
7	10	0	10	0	1	0	0	0.2	51	3	102	0	1
7	11	0	5	0	1	1	0	0.0625	45	3	102	1	1
7	12	0	25	0	1	0	0	0.5	100	3	102	0	1
7	13	0	15	1	1	1	0	0.1875	58	3	102	1	1
7	14	0	5	0	1	1	0	0.0625	4	3	102	1	1
7	15	0	10	0	1	0	0	0.2	100	3	102	0	1
7	16	0	5	0	1	1	0	0.0625	33	3	102	1	1
7	17	0	20	0	1	0	0	0.4	95	3	102	0	1
7	18	0	10	0	1	0	0	0.2	88	3	102	0	1
7	19	0	10	0	1	1	0	0.125	44	3	102	1	1
7	20	0	10	0	1	0	0	0.2	47	3	102	0	1
7	21	0	15	0	0	0	0	0.3	72	3	102	0	1
7	22	0	10	0	0	1	0	0.125	60	3	102	0	1
7	23	0	15	0	0	1	0	0.1875	49	3	102	0	1
7	24	0	20	0	0	1	0	0.25	75	3	102	0	1
7	25	0	20	0	0	1	0	0.25	80	3	102	0	1
7	26	0	45	1	0	1	0	0.5625	100	3	102	0	1
7	27	0	45	0	0	1	0	0.5625	96	3	102	0	1
7	28	0	2	0	0	1	0	0.025	28	3	102	0	1
7	29	0	15	1	0	0	0	0.3	85	3	102	0	1
7	30	0	15	0	0	0	0	0.3	89	3	102	0	1
7	31	0	2	0	0	0	0	0.04	31	3	102	0	1
7	32	3	0	0	0	0	0.06	0	24	3	102	0	1
7	33	0	15	0	0	0	0	0.3	47	3	102	0	1
7	34	0	8	0	0	0	0	0.16	36	3	102	0	1
7	35	0	15	0	0	1	0	0.1875	49	3	102	0	1
7	36	0	15	0	0	1	0	0.1875	51	3	102	0	1
7	37	0	30	1	0	1	0	0.375	96	3	102	0	1
7	38	0	40	0	0	1	0	0.5	99	3	102	0	1
7	39	0	20	0	0	1	0	0.25	74	3	102	0	1
7	40	0	25	1	0	1	0	0.3125	93	3	102	0	1
8	1	0	50	0	1	0	0	1	43	4	102	0	0
8	2	0	50	0	1	0	0	1	18	4	102	0	0
8	3	0	50	0	1	0	0	1	46	4	102	0	0
8	4	0	50	0	1	0	0	1	9	4	102	0	0
8	5	0	50	0	1	0	0	1	1	4	102	0	0
8	6	0	50	0	1	0	0	1	86	4	102	0	0
8	7	0	50	0	1	0	0	1	64	4	102	0	0
8	8	0	50	0	1	0	0	1	55	4	102	0	0
8	9	0	50	0	1	0	0	1	63	4	102	0	0
8	10	0	50	0	1	0	0	1	9	4	102	0	0
8	11	0	50	0	1	0	0	1	51	4	102	0	0
8	12	0	50	0	1	0	0	1	54	4	102	0	0
8	13	0	50	0	1	0	0	1	47	4	102	0	0
8	14	0	50	0	1	0	0	1	25	4	102	0	0
8	15	0	50	0	1	0	0	1	22	4	102	0	0
8	16	0	50	0	1	0	0	1	60	4	102	0	0
8	17	0	50	0	1	0	0	1	66	4	102	0	0
8	18	0	50	0	1	0	0	1	39	4	102	0	0
8	19	0	0	0	1	0	0	0	84	4	102	0	0
8	20	0	80	0	1	1	0	1	50	4	102	1	0
8	21	0	80	0	0	1	0	1	35	4	102	0	0
8	22	0	50	1	0	0	0	1	74	4	102	0	0
8	23	0	50	0	0	0	0	1	59	4	102	0	0
8	24	0	0	1	0	0	0	0	46	4	102	0	0
8	25	0	50	1	0	0	0	1	87	4	102	0	0
8	26	0	50	0	0	0	0	1	15	4	102	0	0
8	27	0	50	0	0	0	0	1	25	4	102	0	0
8	28	0	50	0	0	0	0	1	93	4	102	0	0
8	29	0	50	0	0	0	0	1	23	4	102	0	0
8	30	0	50	0	0	0	0	1	90	4	102	0	0
8	31	0	50	0	0	0	0	1	52	4	102	0	0
8	32	0	50	0	0	0	0	1	100	4	102	0	0
8	33	0	50	0	0	0	0	1	77	4	102	0	0
8	34	0	50	0	0	0	0	1	19	4	102	0	0
8	35	0	50	0	0	0	0	1	12	4	102	0	0
8	36	0	50	0	0	0	0	1	12	4	102	0	0
8	37	0	0	0	0	0	0	0	53	4	102	0	0
8	38	0	50	0	0	1	0	0.625	87	4	102	0	0
8	39	0	50	0	0	1	0	0.625	72	4	102	0	0
8	40	0	50	0	0	1	0	0.625	82	4	102	0	0
9	1	0	25	0	1	0	0	0.5	41	3	102	0	1
9	2	0	35	0	1	0	0	0.7	89	3	102	0	1
9	3	0	25	0	1	0	0	0.5	49	3	102	0	1
9	4	0	15	0	1	0	0	0.3	38	3	102	0	1
9	5	0	80	0	1	1	0	1	69	3	102	1	1
9	6	0	50	0	1	0	0	1	100	3	102	0	1
9	7	0	10	0	1	0	0	0.2	9	3	102	0	1
9	8	0	5	0	1	0	0	0.1	21	3	102	0	1
9	9	0	25	1	1	0	0	0.5	100	3	102	0	1
9	10	0	32	0	1	0	0	0.64	51	3	102	0	1
9	11	0	13	0	1	0	0	0.26	45	3	102	0	1
9	12	0	27	0	1	0	0	0.54	100	3	102	0	1
9	13	0	0	1	1	0	0	0	58	3	102	0	1
9	14	0	20	0	1	0	0	0.4	4	3	102	0	1
9	15	0	40	0	1	0	0	0.8	100	3	102	0	1
9	16	0	10	0	1	0	0	0.2	33	3	102	0	1
9	17	0	30	0	1	0	0	0.6	95	3	102	0	1
9	18	0	80	0	1	1	0	1	88	3	102	1	1
9	19	0	23	0	1	0	0	0.46	44	3	102	0	1
9	20	0	18	0	1	0	0	0.36	47	3	102	0	1
9	21	0	30	0	0	0	0	0.6	72	3	102	0	1
9	22	0	33	0	0	0	0	0.66	60	3	102	0	1
9	23	0	25	0	0	0	0	0.5	49	3	102	0	1
9	24	0	30	0	0	0	0	0.6	75	3	102	0	1
9	25	0	30	0	0	0	0	0.6	80	3	102	0	1
9	26	0	50	1	0	0	0	1	100	3	102	0	1
9	27	0	45	0	0	0	0	0.9	96	3	102	0	1
9	28	0	5	0	0	0	0	0.1	28	3	102	0	1
9	29	0	45	1	0	1	0	0.5625	85	3	102	0	1
9	30	0	60	0	0	1	0	0.75	89	3	102	0	1
9	31	0	21	0	0	0	0	0.42	31	3	102	0	1
9	32	0	55	0	0	1	0	0.6875	39	3	102	0	1
9	33	0	23	0	0	0	0	0.46	47	3	102	0	1
9	34	0	20	0	0	0	0	0.4	36	3	102	0	1
9	35	0	26	0	0	0	0	0.52	49	3	102	0	1
9	36	0	25	0	0	0	0	0.5	51	3	102	0	1
9	37	0	40	1	0	0	0	0.8	96	3	102	0	1
9	38	0	45	0	0	0	0	0.9	99	3	102	0	1
9	39	0	35	0	0	0	0	0.7	74	3	102	0	1
9	40	0	15	1	0	0	0	0.3	93	3	102	0	1
10	1	0	40	0	1	1	0	0.5	43	4	102	1	1
10	2	0	40	0	1	1	0	0.5	18	4	102	1	1
10	3	0	50	0	1	1	0	0.625	46	4	102	1	1
10	4	0	40	0	1	1	0	0.5	9	4	102	1	1
10	5	0	35	0	1	1	0	0.4375	1	4	102	1	1
10	6	0	40	0	1	1	0	0.5	86	4	102	1	1
10	7	0	40	0	1	1	0	0.5	64	4	102	1	1
10	8	0	40	0	1	1	0	0.5	55	4	102	1	1
10	9	0	40	0	1	1	0	0.5	63	4	102	1	1
10	10	0	30	0	1	1	0	0.375	9	4	102	1	1
10	11	0	30	0	1	1	0	0.375	51	4	102	1	1
10	12	0	40	0	1	1	0	0.5	54	4	102	1	1
10	13	0	45	0	1	1	0	0.5625	47	4	102	1	1
10	14	0	30	0	1	1	0	0.375	25	4	102	1	1
10	15	0	30	0	1	1	0	0.375	22	4	102	1	1
10	16	0	40	0	1	1	0	0.5	60	4	102	1	1
10	17	0	40	0	1	1	0	0.5	66	4	102	1	1
10	18	0	50	0	1	1	0	0.625	39	4	102	1	1
10	19	0	55	0	1	1	0	0.6875	84	4	102	1	1
10	20	0	50	0	1	0	0	1	50	4	102	0	1
10	21	0	50	0	0	0	0	1	35	4	102	0	1
10	22	0	40	1	0	0	0	0.8	74	4	102	0	1
10	23	0	40	0	0	0	0	0.8	59	4	102	0	1
10	24	0	35	1	0	0	0	0.7	46	4	102	0	1
10	25	0	40	1	0	0	0	0.8	87	4	102	0	1
10	26	0	50	0	0	0	0	1	15	4	102	0	1
10	27	0	50	0	0	0	0	1	25	4	102	0	1
10	28	0	10	0	0	0	0	0.2	93	4	102	0	1
10	29	0	40	0	0	1	0	0.5	23	4	102	0	1
10	30	0	80	0	0	1	0	1	90	4	102	0	1
10	31	0	45	0	0	1	0	0.5625	52	4	102	0	1
10	32	0	80	0	0	1	0	1	100	4	102	0	1
10	33	0	45	0	0	0	0	0.9	77	4	102	0	1
10	34	0	50	0	0	0	0	1	19	4	102	0	1
10	35	0	50	0	0	0	0	1	12	4	102	0	1
10	36	0	0	0	0	0	0	0	12	4	102	0	1
10	37	0	0	0	0	0	0	0	53	4	102	0	1
10	38	0	50	0	0	0	0	1	87	4	102	0	1
10	39	0	50	0	0	0	0	1	72	4	102	0	1
10	40	0	50	0	0	0	0	1	82	4	102	0	1
11	1	2	20	0	1	0	0.04	0.4	31	3	102	0	0
11	2	4	50	0	1	1	0.05	0.625	69	3	102	1	0
11	3	0	25	0	1	0	0	0.5	49	3	102	0	0
11	4	0	15	0	1	0	0	0.3	38	3	102	0	0
11	5	0	35	0	1	0	0	0.7	69	3	102	0	0
11	6	0	30	0	1	0	0	0.6	100	3	102	0	0
11	7	0	15	0	1	0	0	0.3	9	3	102	0	0
11	8	0	10	0	1	0	0	0.2	21	3	102	0	0
11	9	5	75	1	1	1	0.0625	0.9375	75	3	102	1	0
11	10	5	75	0	1	1	0.0625	0.9375	26	3	102	1	0
11	11	0	0	0	1	0	0	0	45	3	102	0	0
11	12	5	75	0	1	1	0.0625	0.9375	75	3	102	1	0
11	13	0	5	1	1	0	0	0.1	58	3	102	0	0
11	14	0	0	0	1	0	0	0	4	3	102	0	0
11	15	5	75	0	1	1	0.0625	0.9375	75	3	102	1	0
11	16	0	0	0	1	0	0	0	33	3	102	0	0
11	17	5	75	0	1	1	0.0625	0.9375	70	3	102	1	0
11	18	0	35	0	1	0	0	0.7	88	3	102	0	0
11	19	0	5	0	1	0	0	0.1	44	3	102	0	0
11	20	5	75	0	1	1	0.0625	0.9375	22	3	102	1	0
11	21	5	25	0	0	1	0.0625	0.3125	47	3	102	0	0
11	22	4	16	0	0	0	0.08	0.32	40	3	102	0	0
11	23	4	6	0	0	0	0.08	0.12	29	3	102	0	0
11	24	4	16	0	0	0	0.08	0.32	55	3	102	0	0
11	25	0	30	0	0	0	0	0.6	80	3	102	0	0
11	26	5	25	1	0	0	0.1	0.5	75	3	102	0	0
11	27	5	15	0	0	0	0.1	0.3	71	3	102	0	0
11	28	5	0	0	0	0	0.1	0	3	3	102	0	0
11	29	5	5	1	0	0	0.1	0.1	60	3	102	0	0
11	30	5	10	0	0	0	0.1	0.2	64	3	102	0	0
11	31	5	10	0	0	1	0.0625	0.125	6	3	102	0	0
11	32	4	6	0	0	0	0.08	0.12	19	3	102	0	0
11	33	5	10	0	0	1	0.0625	0.125	22	3	102	0	0
11	34	5	10	0	0	1	0.0625	0.125	11	3	102	0	0
11	35	4	6	0	0	0	0.08	0.12	29	3	102	0	0
11	36	4	11	0	0	0	0.08	0.22	31	3	102	0	0
11	37	4	16	1	0	0	0.08	0.32	76	3	102	0	0
11	38	4	26	0	0	0	0.08	0.52	79	3	102	0	0
11	39	4	6	0	0	0	0.08	0.12	54	3	102	0	0
11	40	0	25	1	0	0	0	0.5	93	3	102	0	0
12	1	0	40	0	1	0	0	0.8	43	4	102	0	0
12	2	0	30	0	1	0	0	0.6	18	4	102	0	0
12	3	0	30	0	1	0	0	0.6	46	4	102	0	0
12	4	0	20	0	1	0	0	0.4	9	4	102	0	0
12	5	0	15	0	1	0	0	0.3	1	4	102	0	0
12	6	0	50	0	1	0	0	1	86	4	102	0	0
12	7	0	40	0	1	0	0	0.8	64	4	102	0	0
12	8	3	20	0	1	0	0.06	0.4	40	4	102	0	0
12	9	3	15	0	1	0	0.06	0.3	48	4	102	0	0
12	10	0	5	0	1	0	0	0.1	9	4	102	0	0
12	11	0	25	0	1	0	0	0.5	51	4	102	0	0
12	12	0	25	0	1	0	0	0.5	54	4	102	0	0
12	13	0	20	0	1	0	0	0.4	47	4	102	0	0
12	14	0	10	0	1	0	0	0.2	25	4	102	0	0
12	15	0	15	0	1	0	0	0.3	22	4	102	0	0
12	16	0	40	0	1	0	0	0.8	60	4	102	0	0
12	17	0	50	0	1	0	0	1	66	4	102	0	0
12	18	0	30	0	1	0	0	0.6	39	4	102	0	0
12	19	0	50	0	1	0	0	1	84	4	102	0	0
12	20	0	20	0	1	0	0	0.4	50	4	102	0	0
12	21	0	5	0	0	0	0	0.1	35	4	102	0	0
12	22	0	35	1	0	1	0	0.4375	74	4	102	0	0
12	23	0	45	0	0	1	0	0.5625	59	4	102	0	0
12	24	0	40	1	0	1	0	0.5	46	4	102	0	0
12	25	0	60	1	0	1	0	0.75	87	4	102	0	0
12	26	0	40	0	0	1	0	0.5	15	4	102	0	0
12	27	0	45	0	0	1	0	0.5625	25	4	102	0	0
12	28	0	80	0	0	1	0	1	93	4	102	0	0
12	29	0	30	0	0	0	0	0.6	23	4	102	0	0
12	30	0	50	0	0	0	0	1	90	4	102	0	0
12	31	0	35	0	0	0	0	0.7	52	4	102	0	0
12	32	10	30	0	0	0	0.2	0.6	50	4	102	0	0
12	33	8	25	0	0	1	0.1	0.3125	37	4	102	0	0
12	34	0	30	0	0	1	0	0.375	19	4	102	0	0
12	35	0	30	0	0	1	0	0.375	12	4	102	0	0
12	36	0	25	0	0	1	0	0.3125	12	4	102	0	0
12	37	8	20	0	0	1	0.1	0.25	13	4	102	0	0
12	38	0	50	0	0	0	0	1	87	4	102	0	0
12	39	0	40	0	0	0	0	0.8	72	4	102	0	0
12	40	0	50	0	0	0	0	1	82	4	102	0	0
13	1	0	32	0	0	1	0	0.4	88	5	103	0	1
13	2	4	9	1	0	0	0.08	0.18	77	5	103	0	1
13	3	2	36	0	0	0	0.04	0.72	46	5	103	0	1
13	4	-4	53	0	0	1	-0.05	0.6625	20	5	103	0	1
13	5	0	25	0	0	0	0	0.5	57	5	103	0	1
13	6	3	54	0	0	1	0.0375	0.675	39	5	103	0	1
13	7	0	22	0	0	0	0	0.44	70	5	103	0	1
13	8	2	5	0	0	0	0.04	0.1	90	5	103	0	1
13	9	0	15	0	0	0	0	0.3	100	5	103	0	1
13	10	0	40	0	0	0	0	0.8	61	5	103	0	1
13	11	3	9	1	0	0	0.06	0.18	85	5	103	0	1
13	12	0	45	0	0	0	0	0.9	10	5	103	0	1
13	13	-5	32	0	0	0	-0.1	0.64	46	5	103	0	1
13	14	0	12	0	0	0	0	0.24	98	5	103	0	1
13	15	0	10	1	0	0	0	0.2	100	5	103	0	1
13	16	0	25	1	0	0	0	0.5	40	5	103	0	1
13	17	0	13	0	0	0	0	0.26	68	5	103	0	1
13	18	0	22	0	0	1	0	0.275	99	5	103	0	1
13	19	0	42	0	0	1	0	0.525	65	5	103	0	1
13	20	0	15	0	0	0	0	0.3	43	5	103	0	1
13	21	3	25	0	1	0	0.06	0.5	20	5	103	0	1
13	22	0	16	0	1	0	0	0.32	88	5	103	0	1
13	23	1	10	0	1	0	0.02	0.2	90	5	103	0	1
13	24	0	1	0	1	0	0	0.02	100	5	103	0	1
13	25	4	26	0	1	0	0.08	0.52	80	5	103	0	1
13	26	0	0	0	1	0	0	0	86	5	103	0	1
13	27	2	20	0	1	1	0.025	0.25	25	5	103	1	1
13	28	0	6	0	1	0	0	0.12	31	5	103	0	1
13	29	0	2	0	1	0	0	0.04	100	5	103	0	1
13	30	0	1	0	1	0	0	0.02	100	5	103	0	1
13	31	0	45	0	1	0	0	0.9	86	5	103	0	1
13	32	0	50	0	1	0	0	1	56	5	103	0	1
13	33	0	0	1	1	0	0	0	100	5	103	0	1
13	34	0	5	0	1	0	0	0.1	11	5	103	0	1
13	35	0	51	0	1	1	0	0.6375	74	5	103	1	1
13	36	0	0	0	1	0	0	0	100	5	103	0	1
13	37	0	15	0	1	0	0	0.3	48	5	103	0	1
13	38	0	2	0	1	0	0	0.04	74	5	103	0	1
13	39	0	1	1	1	0	0	0.02	67	5	103	0	1
13	40	0	1	1	1	0	0	0.02	71	5	103	0	1
14	1	6	25	0	0	0	0.12	0.5	0	6	103	0	0
14	2	10	10	1	0	0	0.2	0.2	50	6	103	0	0
14	3	-2	40	1	0	0	-0.04	0.8	10	6	103	0	0
14	4	-8	0	1	0	0	-0.16	0	40	6	103	0	0
14	5	5	20	1	0	0	0.1	0.4	72	6	103	0	0
14	6	0	20	0	0	0	0	0.4	44	6	103	0	0
14	7	-5	40	0	0	0	-0.1	0.8	25	6	103	0	0
14	8	-10	10	0	0	0	-0.2	0.2	50	6	103	0	0
14	9	10	5	1	0	0	0.2	0.1	50	6	103	0	0
14	10	-2	21	0	0	0	-0.04	0.42	78	6	103	0	0
14	11	-4	30	0	0	1	-0.05	0.375	60	6	103	0	0
14	12	-7	15	1	0	0	-0.14	0.3	65	6	103	0	0
14	13	3	40	0	0	0	0.06	0.8	0	6	103	0	0
14	14	0	20	0	0	0	0	0.4	45	6	103	0	0
14	15	-3	15	1	0	1	-0.0375	0.1875	100	6	103	0	0
14	16	7	60	0	0	1	0.0875	0.75	65	6	103	0	0
14	17	-1	45	0	0	0	-0.02	0.9	5	6	103	0	0
14	18	0	35	0	0	0	0	0.7	15	6	103	0	0
14	19	-3	20	1	0	0	-0.06	0.4	61	6	103	0	0
14	20	-6	44	0	0	0	-0.12	0.88	31	6	103	0	0
14	21	-2	32	0	1	1	-0.025	0.4	36	6	103	1	0
14	22	-3	20	0	1	1	-0.0375	0.25	90	6	103	1	0
14	23	-3	5	1	1	1	-0.0375	0.0625	100	6	103	1	0
14	24	-9	36	0	1	1	-0.1125	0.45	100	6	103	1	0
14	25	-10	40	0	1	0	-0.2	0.8	50	6	103	0	0
14	26	-8	17	0	1	0	-0.16	0.34	87	6	103	0	0
14	27	4	40	0	1	0	0.08	0.8	0	6	103	0	0
14	28	-5	20	0	1	0	-0.1	0.4	57	6	103	0	0
14	29	-3	40	0	1	0	-0.06	0.8	37	6	103	0	0
14	30	-2	22	0	1	0	-0.04	0.44	58	6	103	0	0
14	31	10	0	1	1	0	0.2	0	50	6	103	0	0
14	32	1	20	0	1	0	0.02	0.4	35	6	103	0	0
14	33	-2	48	0	1	0	-0.04	0.96	10	6	103	0	0
14	34	0	15	1	1	0	0	0.3	63	6	103	0	0
14	35	6	30	0	1	0	0.12	0.6	0	6	103	0	0
14	36	-3	20	0	1	0	-0.06	0.4	22	6	103	0	0
14	37	-8	10	0	1	0	-0.16	0.2	87	6	103	0	0
14	38	0	10	0	1	0	0	0.2	56	6	103	0	0
14	39	2	10	0	1	0	0.04	0.2	90	6	103	0	0
14	40	10	5	0	1	0	0.2	0.1	47	6	103	0	0
15	1	0	20	0	0	0	0	0.4	88	5	103	0	1
15	2	0	5	1	0	0	0	0.1	97	5	103	0	1
15	3	2	13	0	0	0	0.04	0.26	46	5	103	0	1
15	4	0	0	0	0	0	0	0	0	5	103	0	1
15	5	0	0	0	0	0	0	0	57	5	103	0	1
15	6	0	20	0	0	0	0	0.4	54	5	103	0	1
15	7	10	10	0	0	1	0.125	0.125	20	5	103	0	1
15	8	10	10	0	0	1	0.125	0.125	50	5	103	0	1
15	9	10	10	0	0	1	0.125	0.125	50	5	103	0	1
15	10	5	5	0	0	1	0.0625	0.0625	36	5	103	0	1
15	11	8	8	1	0	1	0.1	0.1	60	5	103	0	1
15	12	0	10	0	0	1	0	0.125	10	5	103	0	1
15	13	5	15	0	0	1	0.0625	0.1875	0	5	103	0	1
15	14	0	5	0	0	0	0	0.1	98	5	103	0	1
15	15	10	10	1	0	1	0.125	0.125	50	5	103	0	1
15	16	0	15	1	0	1	0	0.1875	40	5	103	0	1
15	17	0	20	0	0	1	0	0.25	68	5	103	0	1
15	18	10	0	0	0	0	0.2	0	49	5	103	0	1
15	19	0	20	0	0	0	0	0.4	65	5	103	0	1
15	20	0	5	0	0	0	0	0.1	43	5	103	0	1
15	21	0	0	0	1	0	0	0	35	5	103	0	1
15	22	10	10	0	1	1	0.125	0.125	38	5	103	1	1
15	23	10	10	0	1	1	0.125	0.125	45	5	103	1	1
15	24	10	15	0	1	1	0.125	0.1875	50	5	103	1	1
15	25	10	15	0	1	1	0.125	0.1875	50	5	103	1	1
15	26	10	15	0	1	1	0.125	0.1875	36	5	103	1	1
15	27	0	0	0	1	0	0	0	35	5	103	0	1
15	28	0	0	0	1	0	0	0	31	5	103	0	1
15	29	10	15	0	1	1	0.125	0.1875	50	5	103	1	1
15	30	5	0	0	1	0	0.1	0	75	5	103	0	1
15	31	5	5	0	1	1	0.0625	0.0625	61	5	103	1	1
15	32	5	2	0	1	1	0.0625	0.025	31	5	103	1	1
15	33	10	10	1	1	1	0.125	0.125	50	5	103	1	1
15	34	0	3	0	1	1	0	0.0375	11	5	103	1	1
15	35	0	0	0	1	0	0	0	74	5	103	0	1
15	36	10	10	0	1	1	0.125	0.125	50	5	103	1	1
15	37	0	0	0	1	0	0	0	48	5	103	0	1
15	38	5	5	0	1	1	0.0625	0.0625	49	5	103	1	1
15	39	5	5	1	1	1	0.0625	0.0625	42	5	103	1	1
15	40	5	0	1	1	1	0.0625	0	46	5	103	1	1
16	1	-7	1	0	0	1	-0.0875	0.0125	52	6	103	0	1
16	2	-6	4	1	0	1	-0.075	0.05	100	6	103	0	1
16	3	-7	0	1	0	1	-0.0875	0	35	6	103	0	1
16	4	-5	1	1	0	1	-0.0625	0.0125	25	6	103	0	1
16	5	-4	3	1	0	1	-0.05	0.0375	100	6	103	0	1
16	6	-7	1	0	0	1	-0.0875	0.0125	79	6	103	0	1
16	7	-8	0	0	0	1	-0.1	0	40	6	103	0	1
16	8	-7	5	0	0	1	-0.0875	0.0625	35	6	103	0	1
16	9	7	3	1	0	0	0.14	0.06	65	6	103	0	1
16	10	6	10	0	0	0	0.12	0.2	38	6	103	0	1
16	11	6	15	0	0	0	0.12	0.3	10	6	103	0	1
16	12	-6	2	1	0	1	-0.075	0.025	60	6	103	0	1
16	13	-7	1	0	0	1	-0.0875	0.0125	35	6	103	0	1
16	14	-7	15	0	0	1	-0.0875	0.1875	80	6	103	0	1
16	15	8	10	1	0	0	0.16	0.2	60	6	103	0	1
16	16	8	2	0	0	0	0.16	0.04	60	6	103	0	1
16	17	-8	12	0	0	1	-0.1	0.15	40	6	103	0	1
16	18	-6	13	0	0	1	-0.075	0.1625	45	6	103	0	1
16	19	-7	1	1	0	1	-0.0875	0.0125	81	6	103	0	1
16	20	-6	20	0	0	1	-0.075	0.25	31	6	103	0	1
16	21	6	4	0	1	0	0.12	0.08	0	6	103	0	1
16	22	6	10	0	1	0	0.12	0.2	45	6	103	0	1
16	23	7	3	1	1	0	0.14	0.06	61	6	103	0	1
16	24	9	1	0	1	0	0.18	0.02	29	6	103	0	1
16	25	-7	0	0	1	1	-0.0875	0	35	6	103	1	1
16	26	-2	0	0	1	1	-0.025	0	57	6	103	1	1
16	27	-5	0	0	1	1	-0.0625	0	34	6	103	1	1
16	28	-5	7	0	1	1	-0.0625	0.0875	57	6	103	1	1
16	29	-4	20	0	1	1	-0.05	0.25	42	6	103	1	1
16	30	-4	1	0	1	1	-0.05	0.0125	68	6	103	1	1
16	31	-2	0	1	1	1	-0.025	0	100	6	103	1	1
16	32	-3	2	0	1	1	-0.0375	0.025	55	6	103	1	1
16	33	-2	15	0	1	1	-0.025	0.1875	10	6	103	1	1
16	34	-2	0	1	1	1	-0.025	0	73	6	103	1	1
16	35	-2	15	0	1	1	-0.025	0.1875	35	6	103	1	1
16	36	-2	20	0	1	1	-0.025	0.25	17	6	103	1	1
16	37	8	15	0	1	0	0.16	0.3	7	6	103	0	1
16	38	-2	3	0	1	1	-0.025	0.0375	66	6	103	1	1
16	39	-2	0	0	1	1	-0.025	0	100	6	103	1	1
16	40	-2	0	0	1	1	-0.025	0	100	6	103	1	1
17	1	0	0	0	0	0	0	0	88	5	103	0	1
17	2	0	60	1	0	1	0	0.75	97	5	103	0	1
17	3	0	60	0	0	1	0	0.75	56	5	103	0	1
17	4	0	0	0	0	0	0	0	0	5	103	0	1
17	5	0	15	0	0	1	0	0.1875	57	5	103	0	1
17	6	0	5	0	0	0	0	0.1	54	5	103	0	1
17	7	0	25	0	0	0	0	0.5	70	5	103	0	1
17	8	0	50	0	0	0	0	1	100	5	103	0	1
17	9	0	45	0	0	0	0	0.9	100	5	103	0	1
17	10	0	10	0	0	0	0	0.2	61	5	103	0	1
17	11	1	45	1	0	0	0.02	0.9	95	5	103	0	1
17	12	0	0	0	0	0	0	0	10	5	103	0	1
17	13	0	0	0	0	0	0	0	21	5	103	0	1
17	14	2	75	0	0	1	0.025	0.9375	88	5	103	0	1
17	15	0	50	1	0	0	0	1	100	5	103	0	1
17	16	0	0	1	0	0	0	0	40	5	103	0	1
17	17	0	10	0	0	0	0	0.2	68	5	103	0	1
17	18	0	50	0	0	0	0	1	99	5	103	0	1
17	19	0	20	0	0	0	0	0.4	65	5	103	0	1
17	20	2	30	0	0	1	0.025	0.375	33	5	103	0	1
17	21	1	79	0	1	1	0.0125	0.9875	30	5	103	1	1
17	22	0	45	0	1	0	0	0.9	88	5	103	0	1
17	23	0	45	0	1	0	0	0.9	95	5	103	0	1
17	24	0	45	0	1	0	0	0.9	100	5	103	0	1
17	25	0	45	0	1	0	0	0.9	100	5	103	0	1
17	26	0	35	0	1	0	0	0.7	86	5	103	0	1
17	27	0	5	0	1	0	0	0.1	35	5	103	0	1
17	28	1	10	0	1	1	0.0125	0.125	26	5	103	1	1
17	29	0	35	0	1	0	0	0.7	100	5	103	0	1
17	30	1	79	0	1	1	0.0125	0.9875	95	5	103	1	1
17	31	0	40	0	1	0	0	0.8	86	5	103	0	1
17	32	0	0	0	1	0	0	0	56	5	103	0	1
17	33	0	45	1	1	0	0	0.9	100	5	103	0	1
17	34	0	0	0	1	0	0	0	11	5	103	0	1
17	35	0	40	0	1	0	0	0.8	74	5	103	0	1
17	36	0	30	0	1	0	0	0.6	100	5	103	0	1
17	37	1	10	0	1	1	0.0125	0.125	43	5	103	1	1
17	38	0	40	0	1	0	0	0.8	74	5	103	0	1
17	39	0	0	1	1	0	0	0	67	5	103	0	1
17	40	0	0	1	1	0	0	0	71	5	103	0	1
18	1	0	50	0	0	0	0	1	17	6	103	0	0
18	2	0	25	1	0	0	0	0.5	100	6	103	0	0
18	3	0	0	1	0	0	0	0	0	6	103	0	0
18	4	0	10	1	0	0	0	0.2	0	6	103	0	0
18	5	0	50	1	0	0	0	1	97	6	103	0	0
18	6	0	50	0	0	0	0	1	44	6	103	0	0
18	7	0	30	0	0	0	0	0.6	0	6	103	0	0
18	8	0	0	0	0	0	0	0	0	6	103	0	0
18	9	10	0	1	0	1	0.125	0	50	6	103	0	0
18	10	0	20	0	0	1	0	0.25	68	6	103	0	0
18	11	0	30	0	0	0	0	0.6	40	6	103	0	0
18	12	0	30	1	0	0	0	0.6	30	6	103	0	0
18	13	0	20	0	0	0	0	0.4	0	6	103	0	0
18	14	0	20	0	0	0	0	0.4	45	6	103	0	0
18	15	0	30	1	0	0	0	0.6	100	6	103	0	0
18	16	0	50	0	0	0	0	1	100	6	103	0	0
18	17	0	20	0	0	0	0	0.4	0	6	103	0	0
18	18	0	20	0	0	0	0	0.4	15	6	103	0	0
18	19	0	50	1	0	0	0	1	46	6	103	0	0
18	20	0	20	0	0	0	0	0.4	1	6	103	0	0
18	21	0	50	0	1	0	0	1	26	6	103	0	0
18	22	0	50	0	1	0	0	1	75	6	103	0	0
18	23	0	50	1	1	0	0	1	96	6	103	0	0
18	24	0	50	0	1	0	0	1	74	6	103	0	0
18	25	0	50	0	1	0	0	1	0	6	103	0	0
18	26	0	50	0	1	0	0	1	47	6	103	0	0
18	27	0	15	0	1	0	0	0.3	9	6	103	0	0
18	28	0	50	0	1	0	0	1	32	6	103	0	0
18	29	0	50	0	1	0	0	1	22	6	103	0	0
18	30	0	50	0	1	0	0	1	48	6	103	0	0
18	31	0	50	1	1	0	0	1	100	6	103	0	0
18	32	0	50	0	1	0	0	1	40	6	103	0	0
18	33	0	0	0	1	0	0	0	0	6	103	0	0
18	34	0	50	1	1	0	0	1	63	6	103	0	0
18	35	0	50	0	1	0	0	1	25	6	103	0	0
18	36	0	10	0	1	0	0	0.2	7	6	103	0	0
18	37	0	80	0	1	1	0	1	47	6	103	1	0
18	38	0	50	0	1	0	0	1	56	6	103	0	0
18	39	0	50	0	1	0	0	1	100	6	103	0	0
18	40	0	50	0	1	0	0	1	97	6	103	0	0
19	1	0	40	0	1	1	0	0.5	0	7	104	1	1
19	2	0	30	0	1	0	0	0.6	0	7	104	0	1
19	3	0	10	0	1	0	0	0.2	0	7	104	0	1
19	4	0	20	1	1	0	0	0.4	23	7	104	0	1
19	5	0	20	0	1	0	0	0.4	0	7	104	0	1
19	6	0	25	0	1	0	0	0.5	12	7	104	0	1
19	7	0	1	1	1	0	0	0.02	30	7	104	0	1
19	8	0	1	0	1	0	0	0.02	20	7	104	0	1
19	9	0	20	0	1	0	0	0.4	0	7	104	0	1
19	10	0	45	0	1	0	0	0.9	0	7	104	0	1
19	11	0	25	1	1	0	0	0.5	0	7	104	0	1
19	12	0	20	0	1	0	0	0.4	0	7	104	0	1
19	13	0	25	1	1	0	0	0.5	45	7	104	0	1
19	14	0	30	0	1	0	0	0.6	0	7	104	0	1
19	15	0	55	0	1	1	0	0.6875	3	7	104	1	1
19	16	0	35	0	1	0	0	0.7	32	7	104	0	1
19	17	0	15	0	1	0	0	0.3	2	7	104	0	1
19	18	0	19	1	1	0	0	0.38	34	7	104	0	1
19	19	0	10	0	1	0	0	0.2	15	7	104	0	1
19	20	0	5	0	1	1	0	0.0625	0	7	104	1	1
19	21	0	10	0	0	0	0	0.2	30	7	104	0	1
19	22	0	1	0	0	1	0	0.0125	0	7	104	0	1
19	23	0	5	1	0	1	0	0.0625	45	7	104	0	1
19	24	0	5	0	0	1	0	0.0625	1	7	104	0	1
19	25	0	7	0	0	1	0	0.0875	10	7	104	0	1
19	26	0	10	0	0	1	0	0.125	0	7	104	0	1
19	27	0	1	0	0	1	0	0.0125	0	7	104	0	1
19	28	0	5	0	0	1	0	0.0625	0	7	104	0	1
19	29	0	5	1	0	1	0	0.0625	46	7	104	0	1
19	30	0	5	1	0	1	0	0.0625	0	7	104	0	1
19	31	0	5	0	0	1	0	0.0625	16	7	104	0	1
19	32	0	1	1	0	1	0	0.0125	44	7	104	0	1
19	33	0	5	0	0	1	0	0.0625	26	7	104	0	1
19	34	0	10	0	0	1	0	0.125	2	7	104	0	1
19	35	0	5	1	0	1	0	0.0625	17	7	104	0	1
19	36	0	10	0	0	1	0	0.125	0	7	104	0	1
19	37	0	5	0	0	1	0	0.0625	40	7	104	0	1
19	38	0	10	0	0	1	0	0.125	43	7	104	0	1
19	39	0	1	1	0	1	0	0.0125	50	7	104	0	1
19	40	0	15	0	0	1	0	0.1875	0	7	104	0	1
20	1	0	50	0	1	0	0	1	45	8	104	0	0
20	2	0	50	0	1	0	0	1	41	8	104	0	0
20	3	0	0	0	1	0	0	0	42	8	104	0	0
20	4	-10	0	0	1	1	-0.125	0	97	8	104	1	0
20	5	-10	0	0	1	1	-0.125	0	50	8	104	1	0
20	6	-10	70	0	1	1	-0.125	0.875	50	8	104	1	0
20	7	-10	70	0	1	1	-0.125	0.875	63	8	104	1	0
20	8	-10	70	0	1	1	-0.125	0.875	52	8	104	1	0
20	9	0	0	0	1	0	0	0	100	8	104	0	0
20	10	-10	70	0	1	1	-0.125	0.875	50	8	104	1	0
20	11	0	50	0	1	0	0	1	43	8	104	0	0
20	12	0	50	0	1	0	0	1	55	8	104	0	0
20	13	0	50	0	1	0	0	1	52	8	104	0	0
20	14	0	0	0	1	0	0	0	54	8	104	0	0
20	15	0	50	0	1	0	0	1	38	8	104	0	0
20	16	0	50	0	1	0	0	1	17	8	104	0	0
20	17	0	0	0	1	0	0	0	51	8	104	0	0
20	18	0	0	1	1	0	0	0	58	8	104	0	0
20	19	0	0	0	1	0	0	0	53	8	104	0	0
20	20	-10	0	0	1	1	-0.125	0	100	8	104	1	0
20	21	0	0	0	0	1	0	0	19	8	104	0	0
20	22	-10	0	1	0	1	-0.125	0	90	8	104	0	0
20	23	-10	70	0	0	1	-0.125	0.875	65	8	104	0	0
20	24	0	25	1	0	0	0	0.5	97	8	104	0	0
20	25	0	25	0	0	0	0	0.5	7	8	104	0	0
20	26	0	50	0	0	0	0	1	67	8	104	0	0
20	27	0	50	0	0	0	0	1	62	8	104	0	0
20	28	0	50	0	0	0	0	1	52	8	104	0	0
20	29	0	50	1	0	0	0	1	79	8	104	0	0
20	30	10	40	0	0	0	0.2	0.8	50	8	104	0	0
20	31	10	40	0	0	0	0.2	0.8	50	8	104	0	0
20	32	6	44	1	0	0	0.12	0.88	70	8	104	0	0
20	33	10	40	1	0	0	0.2	0.8	50	8	104	0	0
20	34	10	40	0	0	0	0.2	0.8	47	8	104	0	0
20	35	10	40	0	0	0	0.2	0.8	12	8	104	0	0
20	36	0	0	0	0	0	0	0	1	8	104	0	0
20	37	10	20	0	0	1	0.125	0.25	31	8	104	0	0
20	38	10	10	0	0	1	0.125	0.125	50	8	104	0	0
20	39	10	10	1	0	1	0.125	0.125	50	8	104	0	0
20	40	5	10	0	0	1	0.0625	0.125	75	8	104	0	0
21	1	0	20	0	1	0	0	0.4	0	7	104	0	1
21	2	0	30	0	1	1	0	0.375	0	7	104	1	1
21	3	0	35	0	1	1	0	0.4375	0	7	104	1	1
21	4	0	10	1	1	0	0	0.2	23	7	104	0	1
21	5	0	30	0	1	0	0	0.6	0	7	104	0	1
21	6	0	10	0	1	0	0	0.2	12	7	104	0	1
21	7	0	10	1	1	1	0	0.125	30	7	104	1	1
21	8	0	10	0	1	1	0	0.125	20	7	104	1	1
21	9	0	30	0	1	1	0	0.375	0	7	104	1	1
21	10	0	20	0	1	0	0	0.4	0	7	104	0	1
21	11	0	10	1	1	0	0	0.2	0	7	104	0	1
21	12	0	30	0	1	0	0	0.6	0	7	104	0	1
21	13	0	1	1	1	0	0	0.02	45	7	104	0	1
21	14	0	5	0	1	0	0	0.1	0	7	104	0	1
21	15	0	6	0	1	0	0	0.12	3	7	104	0	1
21	16	0	5	0	1	1	0	0.0625	32	7	104	1	1
21	17	0	20	0	1	1	0	0.25	2	7	104	1	1
21	18	0	1	1	1	0	0	0.02	34	7	104	0	1
21	19	0	10	0	1	0	0	0.2	15	7	104	0	1
21	20	0	50	0	1	0	0	1	0	7	104	0	1
21	21	0	1	0	0	0	0	0.02	30	7	104	0	1
21	22	0	10	0	0	0	0	0.2	0	7	104	0	1
21	23	0	0	1	0	0	0	0	45	7	104	0	1
21	24	0	20	0	0	0	0	0.4	1	7	104	0	1
21	25	0	10	0	0	0	0	0.2	10	7	104	0	1
21	26	0	20	0	0	0	0	0.4	0	7	104	0	1
21	27	0	40	0	0	0	0	0.8	0	7	104	0	1
21	28	0	40	0	0	0	0	0.8	0	7	104	0	1
21	29	0	0	1	0	0	0	0	46	7	104	0	1
21	30	0	50	1	0	0	0	1	0	7	104	0	1
21	31	0	50	0	0	0	0	1	16	7	104	0	1
21	32	0	0	1	0	0	0	0	44	7	104	0	1
21	33	0	20	0	0	0	0	0.4	26	7	104	0	1
21	34	0	30	0	0	0	0	0.6	2	7	104	0	1
21	35	0	10	1	0	0	0	0.2	17	7	104	0	1
21	36	0	20	0	0	0	0	0.4	0	7	104	0	1
21	37	0	50	0	0	0	0	1	40	7	104	0	1
21	38	0	50	0	0	0	0	1	43	7	104	0	1
21	39	0	50	1	0	0	0	1	50	7	104	0	1
21	40	0	10	0	0	0	0	0.2	0	7	104	0	1
22	1	5	40	0	1	1	0.0625	0.5	20	8	104	1	1
22	2	5	40	0	1	1	0.0625	0.5	16	8	104	1	1
22	3	0	40	0	1	1	0	0.5	42	8	104	1	1
22	4	0	30	0	1	0	0	0.6	47	8	104	0	1
22	5	0	25	0	1	0	0	0.5	0	8	104	0	1
22	6	0	50	0	1	0	0	1	0	8	104	0	1
22	7	10	40	0	1	0	0.2	0.8	0	8	104	0	1
22	8	0	0	0	1	0	0	0	2	8	104	0	1
22	9	7	30	0	1	1	0.0875	0.375	65	8	104	1	1
22	10	0	20	0	1	0	0	0.4	0	8	104	0	1
22	11	0	20	0	1	1	0	0.25	43	8	104	1	1
22	12	0	30	0	1	1	0	0.375	55	8	104	1	1
22	13	0	60	0	1	1	0	0.75	52	8	104	1	1
22	14	0	60	0	1	1	0	0.75	54	8	104	1	1
22	15	0	25	0	1	0	0	0.5	38	8	104	0	1
22	16	0	40	0	1	0	0	0.8	17	8	104	0	1
22	17	0	50	0	1	0	0	1	51	8	104	0	1
22	18	0	20	1	1	0	0	0.4	58	8	104	0	1
22	19	0	30	0	1	0	0	0.6	53	8	104	0	1
22	20	0	30	0	1	0	0	0.6	54	8	104	0	1
22	21	0	30	0	0	0	0	0.6	19	8	104	0	1
22	22	0	40	1	0	0	0	0.8	40	8	104	0	1
22	23	0	30	0	0	0	0	0.6	15	8	104	0	1
22	24	0	60	1	0	1	0	0.75	97	8	104	0	1
22	25	0	40	0	0	1	0	0.5	7	8	104	0	1
22	26	0	50	0	0	0	0	1	67	8	104	0	1
22	27	0	50	0	0	0	0	1	62	8	104	0	1
22	28	0	40	0	0	0	0	0.8	52	8	104	0	1
22	29	0	10	1	0	0	0	0.2	79	8	104	0	1
22	30	0	50	0	0	0	0	1	100	8	104	0	1
22	31	0	50	0	0	0	0	1	100	8	104	0	1
22	32	0	20	1	0	0	0	0.4	100	8	104	0	1
22	33	0	50	1	0	0	0	1	100	8	104	0	1
22	34	0	50	0	0	0	0	1	97	8	104	0	1
22	35	0	30	0	0	0	0	0.6	62	8	104	0	1
22	36	0	15	0	0	0	0	0.3	1	8	104	0	1
22	37	0	50	0	0	0	0	1	81	8	104	0	1
22	38	10	40	0	0	0	0.2	0.8	50	8	104	0	1
22	39	6	5	1	0	0	0.12	0.1	70	8	104	0	1
22	40	0	50	0	0	0	0	1	100	8	104	0	1
23	1	-10	20	0	1	0	-0.2	0.4	50	7	104	0	1
23	2	-10	35	0	1	0	-0.2	0.7	50	7	104	0	1
23	3	-10	5	0	1	0	-0.2	0.1	50	7	104	0	1
23	4	-10	5	1	1	1	-0.125	0.0625	73	7	104	1	1
23	5	-10	20	0	1	1	-0.125	0.25	50	7	104	1	1
23	6	-10	20	0	1	1	-0.125	0.25	62	7	104	1	1
23	7	-10	15	1	1	0	-0.2	0.3	80	7	104	0	1
23	8	-10	30	0	1	0	-0.2	0.6	70	7	104	0	1
23	9	-10	5	0	1	0	-0.2	0.1	50	7	104	0	1
23	10	-10	20	0	1	1	-0.125	0.25	50	7	104	1	1
23	11	-10	20	1	1	1	-0.125	0.25	50	7	104	1	1
23	12	-10	20	0	1	1	-0.125	0.25	50	7	104	1	1
23	13	-10	30	1	1	1	-0.125	0.375	95	7	104	1	1
23	14	-10	20	0	1	1	-0.125	0.25	50	7	104	1	1
23	15	-10	20	0	1	0	-0.2	0.4	53	7	104	0	1
23	16	-10	30	0	1	0	-0.2	0.6	82	7	104	0	1
23	17	-10	10	0	1	0	-0.2	0.2	52	7	104	0	1
23	18	-10	30	1	1	1	-0.125	0.375	84	7	104	1	1
23	19	-10	30	0	1	1	-0.125	0.375	65	7	104	1	1
23	20	-10	5	0	1	0	-0.2	0.1	50	7	104	0	1
23	21	-10	20	0	0	1	-0.125	0.25	80	7	104	0	1
23	22	-10	5	0	0	0	-0.2	0.1	50	7	104	0	1
23	23	-10	20	1	0	0	-0.2	0.4	95	7	104	0	1
23	24	-10	15	0	0	0	-0.2	0.3	51	7	104	0	1
23	25	-10	25	0	0	0	-0.2	0.5	60	7	104	0	1
23	26	-10	5	0	0	0	-0.2	0.1	50	7	104	0	1
23	27	-10	0	0	0	0	-0.2	0	50	7	104	0	1
23	28	-10	0	0	0	0	-0.2	0	50	7	104	0	1
23	29	-10	10	1	0	0	-0.2	0.2	96	7	104	0	1
23	30	-10	0	1	0	0	-0.2	0	50	7	104	0	1
23	31	-10	20	0	0	0	-0.2	0.4	66	7	104	0	1
23	32	-10	20	1	0	0	-0.2	0.4	94	7	104	0	1
23	33	-10	40	0	0	0	-0.2	0.8	76	7	104	0	1
23	34	-10	20	0	0	0	-0.2	0.4	52	7	104	0	1
23	35	-10	25	1	0	0	-0.2	0.5	67	7	104	0	1
23	36	-10	0	0	0	0	-0.2	0	50	7	104	0	1
23	37	-10	40	0	0	0	-0.2	0.8	90	7	104	0	1
23	38	-10	35	0	0	0	-0.2	0.7	93	7	104	0	1
23	39	-10	20	1	0	0	-0.2	0.4	100	7	104	0	1
23	40	-10	0	0	0	0	-0.2	0	50	7	104	0	1
24	1	0	50	0	1	0	0	1	45	8	104	0	0
24	2	0	25	0	1	0	0	0.5	41	8	104	0	0
24	3	0	30	0	1	0	0	0.6	42	8	104	0	0
24	4	0	25	0	1	0	0	0.5	47	8	104	0	0
24	5	0	50	0	1	0	0	1	0	8	104	0	0
24	6	-5	45	0	1	0	-0.1	0.9	25	8	104	0	0
24	7	0	50	0	1	0	0	1	13	8	104	0	0
24	8	0	2	0	1	0	0	0.04	2	8	104	0	0
24	9	-5	30	0	1	0	-0.1	0.6	100	8	104	0	0
24	10	0	10	0	1	0	0	0.2	0	8	104	0	0
24	11	5	0	0	1	0	0.1	0	18	8	104	0	0
24	12	10	10	0	1	0	0.2	0.2	5	8	104	0	0
24	13	0	50	0	1	0	0	1	52	8	104	0	0
24	14	0	35	0	1	0	0	0.7	54	8	104	0	0
24	15	0	25	0	1	1	0	0.3125	38	8	104	1	0
24	16	0	20	0	1	1	0	0.25	17	8	104	1	0
24	17	0	20	0	1	1	0	0.25	51	8	104	1	0
24	18	0	20	1	1	1	0	0.25	58	8	104	1	0
24	19	0	25	0	1	1	0	0.3125	53	8	104	1	0
24	20	5	10	0	1	0	0.1	0.2	29	8	104	0	0
24	21	0	10	0	0	0	0	0.2	19	8	104	0	0
24	22	0	0	1	0	0	0	0	40	8	104	0	0
24	23	0	0	0	0	0	0	0	15	8	104	0	0
24	24	0	25	1	0	0	0	0.5	97	8	104	0	0
24	25	0	0	0	0	0	0	0	7	8	104	0	0
24	26	0	30	0	0	1	0	0.375	67	8	104	0	0
24	27	0	25	0	0	1	0	0.3125	62	8	104	0	0
24	28	0	10	0	0	1	0	0.125	52	8	104	0	0
24	29	0	30	1	0	1	0	0.375	79	8	104	0	0
24	30	0	30	0	0	1	0	0.375	100	8	104	0	0
24	31	0	30	0	0	1	0	0.375	100	8	104	0	0
24	32	0	30	1	0	1	0	0.375	100	8	104	0	0
24	33	0	0	1	0	1	0	0	100	8	104	0	0
24	34	0	30	0	0	1	0	0.375	97	8	104	0	0
24	35	0	20	0	0	1	0	0.25	62	8	104	0	0
24	36	0	0	0	0	1	0	0	1	8	104	0	0
24	37	0	0	0	0	0	0	0	81	8	104	0	0
24	38	0	0	0	0	0	0	0	100	8	104	0	0
24	39	0	0	1	0	0	0	0	100	8	104	0	0
24	40	0	10	0	0	0	0	0.2	100	8	104	0	0
25	1	-3	40	0	0	1	-0.0375	0.5	15	9	105	0	1
25	2	-3	25	0	0	0	-0.06	0.5	43	9	105	0	1
25	3	-3	35	0	0	0	-0.06	0.7	50	9	105	0	1
25	4	-4	20	0	0	0	-0.08	0.4	20	9	105	0	1
25	5	-3	15	0	0	0	-0.06	0.3	46	9	105	0	1
25	6	-3	50	0	0	1	-0.0375	0.625	15	9	105	0	1
25	7	0	35	0	0	0	0	0.7	9	9	105	0	1
25	8	-3	10	0	0	0	-0.06	0.2	41	9	105	0	1
25	9	-2	20	1	0	0	-0.04	0.4	86	9	105	0	1
25	10	-3	25	0	0	0	-0.06	0.5	67	9	105	0	1
25	11	-2	30	1	0	0	-0.04	0.6	95	9	105	0	1
25	12	-4	15	0	0	0	-0.08	0.3	20	9	105	0	1
25	13	-3	35	0	0	0	-0.06	0.7	94	9	105	0	1
25	14	-3	10	0	0	0	-0.06	0.2	15	9	105	0	1
25	15	-2	5	1	0	0	-0.04	0.1	24	9	105	0	1
25	16	-3	20	0	0	0	-0.06	0.4	25	9	105	0	1
25	17	-3	30	0	0	0	-0.06	0.6	68	9	105	0	1
25	18	-5	15	0	0	0	-0.1	0.3	49	9	105	0	1
25	19	-2	25	1	0	0	-0.04	0.5	96	9	105	0	1
25	20	-2	5	0	0	0	-0.04	0.1	48	9	105	0	1
25	21	-3	15	1	1	0	-0.06	0.3	80	9	105	0	1
25	22	-3	13	1	1	0	-0.06	0.26	70	9	105	0	1
25	23	-4	5	0	1	0	-0.08	0.1	20	9	105	0	1
25	24	-5	35	1	1	1	-0.0625	0.4375	93	9	105	1	1
25	25	-3	20	0	1	1	-0.0375	0.25	58	9	105	1	1
25	26	-4	12	0	1	0	-0.08	0.24	20	9	105	0	1
25	27	-4	12	0	1	0	-0.08	0.24	20	9	105	0	1
25	28	-5	15	0	1	0	-0.1	0.3	59	9	105	0	1
25	29	-4	20	0	1	0	-0.08	0.4	46	9	105	0	1
25	30	-3	25	0	1	0	-0.06	0.5	65	9	105	0	1
25	31	-2	30	1	1	0	-0.04	0.6	96	9	105	0	1
25	32	-3	25	0	1	0	-0.06	0.5	75	9	105	0	1
25	33	-2	5	0	1	0	-0.04	0.1	32	9	105	0	1
25	34	0	25	0	1	1	0	0.3125	44	9	105	1	1
25	35	0	13	0	1	0	0	0.26	52	9	105	0	1
25	36	0	25	1	1	0	0	0.5	72	9	105	0	1
25	37	-3	23	0	1	0	-0.06	0.46	58	9	105	0	1
25	38	-2	24	0	1	0	-0.04	0.48	73	9	105	0	1
25	39	-2	8	0	1	0	-0.04	0.16	42	9	105	0	1
25	40	-2	30	0	1	0	-0.04	0.6	42	9	105	0	1
26	1	1	5	0	0	0	0.02	0.1	23	10	105	0	0
26	2	-3	0	0	0	1	-0.0375	0	60	10	105	0	0
26	3	0	5	0	0	0	0	0.1	33	10	105	0	0
26	4	0	0	1	0	0	0	0	88	10	105	0	0
26	5	0	5	1	0	0	0	0.1	64	10	105	0	0
26	6	0	8	1	0	0	0	0.16	73	10	105	0	0
26	7	-4	10	0	0	0	-0.08	0.2	83	10	105	0	0
26	8	0	5	0	0	0	0	0.1	24	10	105	0	0
26	9	0	15	0	0	0	0	0.3	34	10	105	0	0
26	10	0	50	0	0	0	0	1	99	10	105	0	0
26	11	0	50	0	0	0	0	1	100	10	105	0	0
26	12	0	5	1	0	0	0	0.1	55	10	105	0	0
26	13	0	45	1	0	0	0	0.9	100	10	105	0	0
26	14	0	11	0	0	0	0	0.22	73	10	105	0	0
26	15	0	48	1	0	0	0	0.96	100	10	105	0	0
26	16	-7	0	0	0	0	-0.14	0	41	10	105	0	0
26	17	0	9	0	0	0	0	0.18	0	10	105	0	0
26	18	10	0	1	0	0	0.2	0	50	10	105	0	0
26	19	0	30	0	0	0	0	0.6	18	10	105	0	0
26	20	0	50	1	0	0	0	1	100	10	105	0	0
26	21	8	12	0	1	1	0.1	0.15	24	10	105	1	0
26	22	-3	10	0	1	0	-0.06	0.2	34	10	105	0	0
26	23	5	7	1	1	1	0.0625	0.0875	73	10	105	1	0
26	24	8	2	0	1	1	0.1	0.025	51	10	105	1	0
26	25	0	25	1	1	0	0	0.5	94	10	105	0	0
26	26	0	20	0	1	0	0	0.4	85	10	105	0	0
26	27	0	15	0	1	0	0	0.3	60	10	105	0	0
26	28	0	5	0	1	0	0	0.1	76	10	105	0	0
26	29	0	15	0	1	1	0	0.1875	72	10	105	1	0
26	30	0	15	0	1	1	0	0.1875	82	10	105	1	0
26	31	0	15	0	1	1	0	0.1875	79	10	105	1	0
26	32	0	15	0	1	0	0	0.3	52	10	105	0	0
26	33	0	10	0	1	1	0	0.125	33	10	105	1	0
26	34	0	9	0	1	1	0	0.1125	50	10	105	1	0
26	35	0	6	0	1	1	0	0.075	34	10	105	1	0
26	36	0	5	0	1	1	0	0.0625	18	10	105	1	0
26	37	0	6	1	1	1	0	0.075	93	10	105	1	0
26	38	0	5	1	1	1	0	0.0625	39	10	105	1	0
26	39	0	8	1	1	1	0	0.1	93	10	105	1	0
26	40	0	10	0	1	1	0	0.125	46	10	105	1	0
27	1	0	21	0	0	0	0	0.42	0	9	105	0	1
27	2	0	38	0	0	0	0	0.76	28	9	105	0	1
27	3	0	47	0	0	0	0	0.94	35	9	105	0	1
27	4	0	2	0	0	0	0	0.04	0	9	105	0	1
27	5	0	3	0	0	1	0	0.0375	31	9	105	0	1
27	6	0	1	0	0	0	0	0.02	0	9	105	0	1
27	7	0	3	0	0	0	0	0.06	9	9	105	0	1
27	8	0	4	0	0	0	0	0.08	26	9	105	0	1
27	9	0	20	1	0	1	0	0.25	76	9	105	0	1
27	10	0	11	0	0	1	0	0.1375	52	9	105	0	1
27	11	0	65	1	0	1	0	0.8125	85	9	105	0	1
27	12	0	7	0	0	1	0	0.0875	0	9	105	0	1
27	13	0	37	0	0	0	0	0.74	79	9	105	0	1
27	14	0	7	0	0	0	0	0.14	0	9	105	0	1
27	15	0	4	1	0	1	0	0.05	14	9	105	0	1
27	16	0	4	0	0	1	0	0.05	10	9	105	0	1
27	17	0	0	0	0	1	0	0	53	9	105	0	1
27	18	4	1	0	0	1	0.05	0.0125	4	9	105	0	1
27	19	1	3	1	0	1	0.0125	0.0375	81	9	105	0	1
27	20	2	0	0	0	1	0.025	0	28	9	105	0	1
27	21	0	11	1	1	0	0	0.22	65	9	105	0	1
27	22	0	7	1	1	0	0	0.14	55	9	105	0	1
27	23	0	7	0	1	0	0	0.14	0	9	105	0	1
27	24	0	16	1	1	0	0	0.32	68	9	105	0	1
27	25	2	1	0	1	0	0.04	0.02	33	9	105	0	1
27	26	0	2	0	1	1	0	0.025	0	9	105	1	1
27	27	0	1	0	1	1	0	0.0125	0	9	105	1	1
27	28	0	0	0	1	1	0	0	34	9	105	1	1
27	29	0	2	0	1	1	0	0.025	26	9	105	1	1
27	30	0	3	0	1	1	0	0.0375	50	9	105	1	1
27	31	0	3	1	1	1	0	0.0375	86	9	105	1	1
27	32	0	3	0	1	1	0	0.0375	60	9	105	1	1
27	33	4	0	0	1	1	0.05	0	2	9	105	1	1
27	34	0	3	0	1	0	0	0.06	44	9	105	0	1
27	35	0	11	0	1	0	0	0.22	52	9	105	0	1
27	36	1	0	1	1	1	0.0125	0	67	9	105	1	1
27	37	2	0	0	1	1	0.025	0	33	9	105	1	1
27	38	3	0	0	1	1	0.0375	0	48	9	105	1	1
27	39	4	0	0	1	1	0.05	0	12	9	105	1	1
27	40	0	11	0	1	0	0	0.22	32	9	105	0	1
28	1	0	80	0	0	1	0	1	28	10	105	0	0
28	2	0	10	0	0	0	0	0.2	45	10	105	0	0
28	3	0	10	0	0	0	0	0.2	33	10	105	0	0
28	4	0	5	1	0	1	0	0.0625	88	10	105	0	0
28	5	0	5	1	0	1	0	0.0625	64	10	105	0	0
28	6	0	20	1	0	1	0	0.25	73	10	105	0	0
28	7	0	10	0	0	1	0	0.125	63	10	105	0	0
28	8	0	0	0	0	0	0	0	24	10	105	0	0
28	9	0	2	0	0	1	0	0.025	34	10	105	0	0
28	10	0	30	0	0	0	0	0.6	99	10	105	0	0
28	11	8	0	0	0	0	0.16	0	60	10	105	0	0
28	12	6	0	1	0	0	0.12	0	25	10	105	0	0
28	13	5	0	1	0	0	0.1	0	75	10	105	0	0
28	14	5	0	0	0	0	0.1	0	48	10	105	0	0
28	15	10	0	1	0	1	0.125	0	50	10	105	0	0
28	16	7	0	0	0	1	0.0875	0	0	10	105	0	0
28	17	-5	0	0	0	0	-0.1	0	25	10	105	0	0
28	18	5	0	1	0	1	0.0625	0	75	10	105	0	0
28	19	0	0	0	0	1	0	0	18	10	105	0	0
28	20	1	0	1	0	1	0.0125	0	95	10	105	0	0
28	21	0	15	0	1	0	0	0.3	64	10	105	0	0
28	22	2	5	0	1	0	0.04	0.1	9	10	105	0	0
28	23	0	0	1	1	0	0	0	98	10	105	0	0
28	24	0	5	0	1	0	0	0.1	91	10	105	0	0
28	25	0	0	1	1	0	0	0	94	10	105	0	0
28	26	0	0	0	1	0	0	0	85	10	105	0	0
28	27	0	80	0	1	1	0	1	60	10	105	1	0
28	28	4	35	0	1	0	0.08	0.7	56	10	105	0	0
28	29	0	5	0	1	0	0	0.1	72	10	105	0	0
28	30	2	3	0	1	0	0.04	0.06	72	10	105	0	0
28	31	0	0	0	1	0	0	0	79	10	105	0	0
28	32	4	60	0	1	1	0.05	0.75	32	10	105	1	0
28	33	0	15	0	1	0	0	0.3	33	10	105	0	0
28	34	0	0	0	1	0	0	0	50	10	105	0	0
28	35	0	5	0	1	0	0	0.1	34	10	105	0	0
28	36	0	0	0	1	0	0	0	18	10	105	0	0
28	37	6	0	1	1	0	0.12	0	63	10	105	0	0
28	38	0	0	1	1	0	0	0	39	10	105	0	0
28	39	0	0	1	1	0	0	0	93	10	105	0	0
28	40	0	20	0	1	0	0	0.4	46	10	105	0	0
29	1	0	10	0	0	0	0	0.2	0	9	105	0	1
29	2	0	9	0	0	1	0	0.1125	28	9	105	0	1
29	3	0	7	0	0	1	0	0.0875	35	9	105	0	1
29	4	0	15	0	0	1	0	0.1875	0	9	105	0	1
29	5	0	3	0	0	0	0	0.06	31	9	105	0	1
29	6	0	1	0	0	0	0	0.02	0	9	105	0	1
29	7	0	8	0	0	1	0	0.1	9	9	105	0	1
29	8	0	9	0	0	1	0	0.1125	26	9	105	0	1
29	9	0	5	1	0	0	0	0.1	76	9	105	0	1
29	10	0	8	0	0	0	0	0.16	52	9	105	0	1
29	11	0	10	1	0	0	0	0.2	85	9	105	0	1
29	12	0	5	0	0	0	0	0.1	0	9	105	0	1
29	13	0	3	0	0	1	0	0.0375	79	9	105	0	1
29	14	0	8	0	0	1	0	0.1	0	9	105	0	1
29	15	0	2	1	0	0	0	0.04	14	9	105	0	1
29	16	0	5	0	0	0	0	0.1	10	9	105	0	1
29	17	0	7	0	0	0	0	0.14	53	9	105	0	1
29	18	0	6	0	0	0	0	0.12	24	9	105	0	1
29	19	0	8	1	0	0	0	0.16	86	9	105	0	1
29	20	0	7	0	0	0	0	0.14	38	9	105	0	1
29	21	0	10	1	1	1	0	0.125	65	9	105	1	1
29	22	0	10	1	1	1	0	0.125	55	9	105	1	1
29	23	0	2	0	1	1	0	0.025	0	9	105	1	1
29	24	0	8	1	1	0	0	0.16	68	9	105	0	1
29	25	0	20	0	1	0	0	0.4	43	9	105	0	1
29	26	0	15	0	1	0	0	0.3	0	9	105	0	1
29	27	0	10	0	1	0	0	0.2	0	9	105	0	1
29	28	0	13	0	1	0	0	0.26	34	9	105	0	1
29	29	0	5	0	1	0	0	0.1	26	9	105	0	1
29	30	0	25	0	1	0	0	0.5	50	9	105	0	1
29	31	0	30	1	1	0	0	0.6	86	9	105	0	1
29	32	0	20	0	1	0	0	0.4	60	9	105	0	1
29	33	0	16	0	1	0	0	0.32	22	9	105	0	1
29	34	0	10	0	1	0	0	0.2	44	9	105	0	1
29	35	0	20	0	1	1	0	0.25	52	9	105	1	1
29	36	0	10	1	1	0	0	0.2	72	9	105	0	1
29	37	0	13	0	1	0	0	0.26	43	9	105	0	1
29	38	0	12	0	1	0	0	0.24	63	9	105	0	1
29	39	0	10	0	1	0	0	0.2	32	9	105	0	1
29	40	0	15	0	1	1	0	0.1875	32	9	105	1	1
30	1	0	1	0	0	0	0	0.02	28	10	105	0	1
30	2	0	10	0	0	0	0	0.2	45	10	105	0	1
30	3	0	2	0	0	1	0	0.025	33	10	105	0	1
30	4	0	1	1	0	0	0	0.02	88	10	105	0	1
30	5	0	5	1	0	0	0	0.1	64	10	105	0	1
30	6	0	8	1	0	0	0	0.16	73	10	105	0	1
30	7	0	10	0	0	0	0	0.2	63	10	105	0	1
30	8	0	75	0	0	1	0	0.9375	24	10	105	0	1
30	9	0	1	0	0	0	0	0.02	34	10	105	0	1
30	10	1	29	0	0	1	0.0125	0.3625	94	10	105	0	1
30	11	1	29	0	0	1	0.0125	0.3625	95	10	105	0	1
30	12	1	29	1	0	1	0.0125	0.3625	50	10	105	0	1
30	13	1	28	1	0	1	0.0125	0.35	95	10	105	0	1
30	14	1	28	0	0	1	0.0125	0.35	68	10	105	0	1
30	15	0	1	1	0	0	0	0.02	100	10	105	0	1
30	16	0	1	0	0	0	0	0.02	6	10	105	0	1
30	17	1	18	0	0	1	0.0125	0.225	0	10	105	0	1
30	18	0	0	1	0	0	0	0	100	10	105	0	1
30	19	0	1	0	0	0	0	0.02	18	10	105	0	1
30	20	0	0	1	0	0	0	0	100	10	105	0	1
30	21	0	7	0	1	0	0	0.14	64	10	105	0	1
30	22	1	29	0	1	1	0.0125	0.3625	14	10	105	1	1
30	23	1	4	1	1	0	0.02	0.08	93	10	105	0	1
30	24	0	8	0	1	0	0	0.16	91	10	105	0	1
30	25	0	38	1	1	1	0	0.475	94	10	105	1	1
30	26	0	70	0	1	1	0	0.875	85	10	105	1	1
30	27	0	45	0	1	0	0	0.9	60	10	105	0	1
30	28	0	75	0	1	1	0	0.9375	76	10	105	1	1
30	29	0	49	0	1	0	0	0.98	72	10	105	0	1
30	30	0	45	0	1	0	0	0.9	82	10	105	0	1
30	31	2	10	0	1	0	0.04	0.2	69	10	105	0	1
30	32	0	10	0	1	0	0	0.2	52	10	105	0	1
30	33	0	15	0	1	0	0	0.3	33	10	105	0	1
30	34	0	30	0	1	0	0	0.6	50	10	105	0	1
30	35	0	45	0	1	0	0	0.9	34	10	105	0	1
30	36	0	45	0	1	0	0	0.9	18	10	105	0	1
30	37	0	50	1	1	0	0	1	93	10	105	0	1
30	38	0	50	1	1	0	0	1	39	10	105	0	1
30	39	0	50	1	1	0	0	1	93	10	105	0	1
30	40	0	0	0	1	0	0	0	46	10	105	0	1
31	1	-4	35	0	0	1	-0.05	0.4375	46	11	106	0
31	2	0	10	1	0	0	0	0.2	76	11	106	0
31	3	0	25	0	0	0	0	0.5	46	11	106	0
31	4	0	30	0	0	0	0	0.6	43	11	106	0
31	5	-10	65	0	0	1	-0.125	0.8125	51	11	106	0
31	6	0	40	1	0	0	0	0.8	77	11	106	0
31	7	0	10	1	0	0	0	0.2	75	11	106	0
31	8	-4	25	0	0	0	-0.08	0.5	70	11	106	0
31	9	0	50	0	0	0	0	1	82	11	106	0
31	10	0	50	0	0	0	0	1	48	11	106	0
31	11	0	5	1	0	0	0	0.1	75	11	106	0
31	12	0	35	1	0	0	0	0.7	63	11	106	0
31	13	0	45	0	0	0	0	0.9	19	11	106	0
31	14	0	50	0	0	0	0	1	23	11	106	0
31	15	0	15	1	0	0	0	0.3	77	11	106	0
31	16	0	40	0	0	0	0	0.8	5	11	106	0
31	17	0	40	1	0	0	0	0.8	92	11	106	0
31	18	-1	25	0	0	0	-0.02	0.5	60	11	106	0
31	19	3	0	0	0	1	0.0375	0	1	11	106	0
31	20	3	0	0	0	1	0.0375	0	13	11	106	0
31	21	0	45	0	1	0	0	0.9	24	11	106	0
31	22	0	50	0	1	0	0	1	14	11	106	0
31	23	0	50	1	1	0	0	1	92	11	106	0
31	24	0	25	0	1	0	0	0.5	60	11	106	0
31	25	0	50	0	1	0	0	1	29	11	106	0
31	26	-3	45	0	1	0	-0.06	0.9	78	11	106	0
31	27	-1	49	0	1	0	-0.02	0.98	9	11	106	0
31	28	0	50	0	1	0	0	1	7	11	106	0
31	29	0	50	0	1	0	0	1	67	11	106	0
31	30	0	50	0	1	0	0	1	19	11	106	0
31	31	0	50	0	1	0	0	1	26	11	106	0
31	32	-2	10	1	1	0	-0.04	0.2	72	11	106	0
31	33	0	50	0	1	0	0	1	22	11	106	0
31	34	0	50	0	1	0	0	1	44	11	106	0
31	35	0	50	0	1	0	0	1	47	11	106	0
31	36	0	50	0	1	0	0	1	23	11	106	0
31	37	0	50	0	1	0	0	1	95	11	106	0
31	38	0	50	0	1	0	0	1	38	11	106	0
31	39	0	41	0	1	0	0	0.82	36	11	106	0
31	40	0	50	0	1	0	0	1	22	11	106	0
32	1	0	10	0	0	0	0	0.2	58	12	106	0
32	2	-6	44	1	0	0	-0.12	0.88	100	12	106	0
32	3	0	0	0	0	0	0	0	33	12	106	0
32	4	0	30	0	0	1	0	0.375	60	12	106	0
32	5	0	40	0	0	1	0	0.5	23	12	106	0
32	6	0	0	0	0	0	0	0	99	12	106	0
32	7	0	5	1	0	0	0	0.1	35	12	106	0
32	8	0	15	0	0	0	0	0.3	48	12	106	0
32	9	0	45	0	0	1	0	0.5625	36	12	106	0
32	10	0	10	0	0	0	0	0.2	68	12	106	0
32	11	0	66	0	0	1	0	0.825	78	12	106	0
32	12	0	50	0	0	0	0	1	68	12	106	0
32	13	0	10	1	0	0	0	0.2	45	12	106	0
32	14	0	30	0	0	0	0	0.6	64	12	106	0
32	15	0	10	0	0	0	0	0.2	17	12	106	0
32	16	0	65	0	0	1	0	0.8125	69	12	106	0
32	17	0	5	0	0	0	0	0.1	28	12	106	0
32	18	0	15	1	0	1	0	0.1875	85	12	106	0
32	19	0	10	0	0	1	0	0.125	20	12	106	0
32	20	0	35	0	0	1	0	0.4375	16	12	106	0
32	21	0	25	0	1	1	0	0.3125	52	12	106	1
32	22	0	20	0	1	1	0	0.25	16	12	106	1
32	23	0	25	0	1	0	0	0.5	100	12	106	0
32	24	0	10	0	1	1	0	0.125	12	12	106	1
32	25	0	0	0	1	0	0	0	15	12	106	0
32	26	0	15	0	1	1	0	0.1875	76	12	106	1
32	27	0	15	0	1	1	0	0.1875	67	12	106	1
32	28	0	5	0	1	0	0	0.1	20	12	106	0
32	29	0	10	0	1	0	0	0.2	47	12	106	0
32	30	0	80	0	1	1	0	1	92	12	106	1
32	31	0	5	0	1	0	0	0.1	70	12	106	0
32	32	0	2	0	1	0	0	0.04	30	12	106	0
32	33	0	5	0	1	0	0	0.1	32	12	106	0
32	34	0	17	0	1	1	0	0.2125	85	12	106	1
32	35	0	10	0	1	0	0	0.2	19	12	106	0
32	36	0	25	0	1	1	0	0.3125	83	12	106	1
32	37	0	10	0	1	0	0	0.2	29	12	106	0
32	38	0	2	1	1	0	0	0.04	42	12	106	0
32	39	0	1	0	1	0	0	0.02	47	12	106	0
32	40	0	3	0	1	0	0	0.06	40	12	106	0
33	1	0	0	0	0	0	0	0	26	11	106	0
33	2	0	20	1	0	0	0	0.4	76	11	106	0
33	3	0	5	0	0	0	0	0.1	46	11	106	0
33	4	0	30	0	0	1	0	0.375	43	11	106	0
33	5	0	10	0	0	0	0	0.2	1	11	106	0
33	6	1	5	1	0	0	0.02	0.1	72	11	106	0
33	7	0	25	1	0	0	0	0.5	75	11	106	0
33	8	0	20	0	0	0	0	0.4	50	11	106	0
33	9	0	5	0	0	0	0	0.1	82	11	106	0
33	10	0	15	0	0	0	0	0.3	48	11	106	0
33	11	0	50	1	0	0	0	1	75	11	106	0
33	12	0	2	1	0	0	0	0.04	63	11	106	0
33	13	0	35	0	0	0	0	0.7	19	11	106	0
33	14	0	25	0	0	0	0	0.5	23	11	106	0
33	15	0	0	1	0	0	0	0	77	11	106	0
33	16	0	11	0	0	0	0	0.22	5	11	106	0
33	17	0	60	1	0	1	0	0.75	92	11	106	0
33	18	0	50	0	0	1	0	0.625	55	11	106	0
33	19	0	30	0	0	0	0	0.6	16	11	106	0
33	20	0	15	0	0	0	0	0.3	28	11	106	0
33	21	0	13	0	1	0	0	0.26	24	11	106	0
33	22	0	19	0	1	0	0	0.38	14	11	106	0
33	23	0	3	1	1	0	0	0.06	92	11	106	0
33	24	0	40	0	1	0	0	0.8	60	11	106	0
33	25	0	35	0	1	1	0	0.4375	29	11	106	1
33	26	0	30	0	1	1	0	0.375	63	11	106	1
33	27	0	29	0	1	1	0	0.3625	4	11	106	1
33	28	0	40	0	1	1	0	0.5	7	11	106	1
33	29	0	40	0	1	0	0	0.8	67	11	106	0
33	30	0	35	0	1	0	0	0.7	19	11	106	0
33	31	0	27	0	1	0	0	0.54	26	11	106	0
33	32	0	22	1	1	0	0	0.44	62	11	106	0
33	33	0	22	0	1	0	0	0.44	22	11	106	0
33	34	1	9	0	1	0	0.02	0.18	39	11	106	0
33	35	0	50	0	1	1	0	0.625	47	11	106	1
33	36	0	50	0	1	0	0	1	23	11	106	0
33	37	0	30	0	1	0	0	0.6	95	11	106	0
33	38	0	48	0	1	0	0	0.96	38	11	106	0
33	39	0	50	0	1	0	0	1	36	11	106	0
33	40	0	25	0	1	0	0	0.5	22	11	106	0
34	1	0	15	0	0	1	0	0.1875	58	12	106	0
34	2	0	13	1	0	1	0	0.1625	88	12	106	0
34	3	0	20	0	0	1	0	0.25	33	12	106	0
34	4	0	12	0	0	0	0	0.24	60	12	106	0
34	5	0	10	0	0	0	0	0.2	23	12	106	0
34	6	0	30	0	0	1	0	0.375	99	12	106	0
34	7	0	25	1	0	1	0	0.3125	35	12	106	0
34	8	0	40	0	0	1	0	0.5	48	12	106	0
34	9	0	10	0	0	0	0	0.2	36	12	106	0
34	10	0	30	0	0	1	0	0.375	68	12	106	0
34	11	0	5	0	0	0	0	0.1	78	12	106	0
34	12	0	20	0	0	1	0	0.25	68	12	106	0
34	13	0	10	1	0	1	0	0.125	45	12	106	0
34	14	0	30	0	0	1	0	0.375	64	12	106	0
34	15	0	30	0	0	1	0	0.375	17	12	106	0
34	16	0	5	0	0	0	0	0.1	69	12	106	0
34	17	0	6	0	0	0	0	0.12	28	12	106	0
34	18	0	10	1	0	0	0	0.2	85	12	106	0
34	19	0	2	0	0	0	0	0.04	20	12	106	0
34	20	0	5	0	0	0	0	0.1	16	12	106	0
34	21	0	5	0	1	0	0	0.1	52	12	106	0
34	22	0	3	0	1	0	0	0.06	16	12	106	0
34	23	0	5	0	1	0	0	0.1	100	12	106	0
34	24	0	5	0	1	0	0	0.1	12	12	106	0
34	25	0	20	0	1	1	0	0.25	15	12	106	1
34	26	0	12	0	1	0	0	0.24	76	12	106	0
34	27	0	2	0	1	0	0	0.04	67	12	106	0
34	28	0	5	0	1	0	0	0.1	20	12	106	0
34	29	0	20	0	1	1	0	0.25	47	12	106	1
34	30	0	8	0	1	0	0	0.16	92	12	106	0
34	31	0	10	0	1	1	0	0.125	70	12	106	1
34	32	0	0	0	1	0	0	0	30	12	106	0
34	33	0	4	0	1	1	0	0.05	32	12	106	1
34	34	0	2	0	1	0	0	0.04	85	12	106	0
34	35	0	15	0	1	1	0	0.1875	19	12	106	1
34	36	0	2	0	1	0	0	0.04	83	12	106	0
34	37	0	0	0	1	0	0	0	29	12	106	0
34	38	0	2	1	1	1	0	0.025	42	12	106	1
34	39	0	15	0	1	1	0	0.1875	47	12	106	1
34	40	0	3	0	1	0	0	0.06	40	12	106	0
35	1	0	10	0	0	0	0	0.2	26	11	106	0
35	2	0	10	1	0	1	0	0.125	76	11	106	0
35	3	0	15	0	0	1	0	0.1875	46	11	106	0
35	4	0	10	0	0	0	0	0.2	43	11	106	0
35	5	0	20	0	0	0	0	0.4	1	11	106	0
35	6	0	15	1	0	1	0	0.1875	77	11	106	0
35	7	0	10	1	0	1	0	0.125	75	11	106	0
35	8	0	15	0	0	1	0	0.1875	50	11	106	0
35	9	0	5	0	0	1	0	0.0625	82	11	106	0
35	10	0	20	0	0	1	0	0.25	48	11	106	0
35	11	0	13	1	0	1	0	0.1625	75	11	106	0
35	12	0	15	1	0	1	0	0.1875	63	11	106	0
35	13	0	30	0	0	1	0	0.375	19	11	106	0
35	14	0	40	0	0	1	0	0.5	23	11	106	0
35	15	0	10	1	0	1	0	0.125	77	11	106	0
35	16	0	50	0	0	1	0	0.625	5	11	106	0
35	17	0	5	1	0	0	0	0.1	92	11	106	0
35	18	0	10	0	0	0	0	0.2	55	11	106	0
35	19	0	15	0	0	0	0	0.3	16	11	106	0
35	20	0	20	0	0	0	0	0.4	28	11	106	0
35	21	0	20	0	1	1	0	0.25	24	11	106	1
35	22	0	40	0	1	1	0	0.5	14	11	106	1
35	23	0	10	1	1	1	0	0.125	92	11	106	1
35	24	0	60	0	1	1	0	0.75	60	11	106	1
35	25	0	20	0	1	0	0	0.4	29	11	106	0
35	26	0	40	0	1	0	0	0.8	63	11	106	0
35	27	0	50	0	1	0	0	1	4	11	106	0
35	28	0	0	0	1	0	0	0	7	11	106	0
35	29	0	30	0	1	1	0	0.375	67	11	106	1
35	30	0	40	0	1	1	0	0.5	19	11	106	1
35	31	0	50	0	1	1	0	0.625	26	11	106	1
35	32	0	50	1	1	1	0	0.625	62	11	106	1
35	33	0	50	0	1	1	0	0.625	22	11	106	1
35	34	0	50	0	1	1	0	0.625	44	11	106	1
35	35	0	10	0	1	0	0	0.2	47	11	106	0
35	36	0	30	0	1	1	0	0.375	23	11	106	1
35	37	0	40	0	1	1	0	0.5	95	11	106	1
35	38	0	40	0	1	1	0	0.5	38	11	106	1
35	39	0	50	0	1	1	0	0.625	36	11	106	1
35	40	0	70	0	1	1	0	0.875	22	11	106	1
36	1	3	34	0	0	0	0.06	0.68	43	12	106	0
36	2	4	39	1	0	0	0.08	0.78	68	12	106	0
36	3	0	27	0	0	0	0	0.54	33	12	106	0
36	4	3	38	0	0	0	0.06	0.76	45	12	106	0
36	5	2	24	0	0	0	0.04	0.48	13	12	106	0
36	6	0	50	0	0	0	0	1	99	12	106	0
36	7	0	20	1	0	0	0	0.4	35	12	106	0
36	8	2	25	0	0	0	0.04	0.5	38	12	106	0
36	9	3	27	0	0	0	0.06	0.54	21	12	106	0
36	10	0	34	0	0	0	0	0.68	68	12	106	0
36	11	0	40	0	0	0	0	0.8	78	12	106	0
36	12	0	36	0	0	0	0	0.72	68	12	106	0
36	13	0	30	1	0	0	0	0.6	45	12	106	0
36	14	0	40	0	0	0	0	0.8	64	12	106	0
36	15	0	30	0	0	0	0	0.6	17	12	106	0
36	16	0	40	0	0	0	0	0.8	69	12	106	0
36	17	2	34	0	0	1	0.025	0.425	18	12	106	0
36	18	0	40	1	0	0	0	0.8	85	12	106	0
36	19	0	28	0	0	0	0	0.56	20	12	106	0
36	20	0	20	0	0	0	0	0.4	16	12	106	0
36	21	3	38	0	1	0	0.06	0.76	37	12	106	0
36	22	0	25	0	1	0	0	0.5	16	12	106	0
36	23	6	68	0	1	1	0.075	0.85	70	12	106	1
36	24	0	10	0	1	0	0	0.2	12	12	106	0
36	25	0	5	0	1	0	0	0.1	15	12	106	0
36	26	0	40	0	1	0	0	0.8	76	12	106	0
36	27	0	0	0	1	0	0	0	67	12	106	0
36	28	0	80	0	1	1	0	1	20	12	106	1
36	29	0	12	0	1	0	0	0.24	47	12	106	0
36	30	0	25	0	1	0	0	0.5	92	12	106	0
36	31	0	0	0	1	0	0	0	70	12	106	0
36	32	4	76	0	1	1	0.05	0.95	10	12	106	1
36	33	0	0	0	1	0	0	0	32	12	106	0
36	34	0	25	0	1	0	0	0.5	85	12	106	0
36	35	0	0	0	1	0	0	0	19	12	106	0
36	36	0	10	0	1	0	0	0.2	83	12	106	0
36	37	0	80	0	1	1	0	1	29	12	106	1
36	38	0	0	1	1	0	0	0	42	12	106	0
36	39	0	0	0	1	0	0	0	47	12	106	0
36	40	2	78	0	1	1	0.025	0.975	30	12	106	1
37	1	0	0	0	0	1	0	0	87	13	107	0	0
37	2	3	0	0	0	1	0.0375	0	8	13	107	0	0
37	3	0	0	1	0	0	0	0	90	13	107	0	0
37	4	0	0	0	0	0	0	0	89	13	107	0	0
37	5	5	0	0	0	1	0.0625	0	0	13	107	0	0
37	6	0	1	0	0	0	0	0.02	19	13	107	0	0
37	7	10	5	0	0	1	0.125	0.0625	13	13	107	0	0
37	8	7	3	1	0	1	0.0875	0.0375	49	13	107	0	0
37	9	0	0	1	0	1	0	0	65	13	107	0	0
37	10	0	0	0	0	1	0	0	7	13	107	0	0
37	11	0	5	1	0	1	0	0.0625	72	13	107	0	0
37	12	0	80	0	0	1	0	1	100	13	107	0	0
37	13	0	50	0	0	1	0	0.625	95	13	107	0	0
37	14	0	50	0	0	1	0	0.625	68	13	107	0	0
37	15	0	1	0	0	0	0	0.02	23	13	107	0	0
37	16	0	40	0	0	1	0	0.5	91	13	107	0	0
37	17	0	1	0	0	0	0	0.02	29	13	107	0	0
37	18	0	40	0	0	1	0	0.5	46	13	107	0	0
37	19	0	1	0	0	0	0	0.02	70	13	107	0	0
37	20	0	30	0	0	1	0	0.375	38	13	107	0	0
37	21	0	30	0	1	0	0	0.6	46	13	107	0	0
37	22	0	0	0	1	0	0	0	100	13	107	0	0
37	23	0	50	0	1	0	0	1	3	13	107	0	0
37	24	0	50	0	1	0	0	1	95	13	107	0	0
37	25	0	0	0	1	0	0	0	59	13	107	0	0
37	26	0	20	0	1	1	0	0.25	2	13	107	1	0
37	27	0	20	0	1	1	0	0.25	38	13	107	1	0
37	28	0	20	0	1	1	0	0.25	2	13	107	1	0
37	29	0	20	0	1	1	0	0.25	66	13	107	1	0
37	30	0	20	0	1	1	0	0.25	12	13	107	1	0
37	31	0	20	0	1	1	0	0.25	37	13	107	1	0
37	32	0	30	0	1	1	0	0.375	24	13	107	1	0
37	33	0	30	1	1	1	0	0.375	86	13	107	1	0
37	34	0	20	0	1	1	0	0.25	100	13	107	1	0
37	35	0	30	0	1	1	0	0.375	35	13	107	1	0
37	36	0	20	0	1	1	0	0.25	100	13	107	1	0
37	37	0	20	0	1	1	0	0.25	100	13	107	1	0
37	38	0	30	0	1	1	0	0.375	78	13	107	1	0
37	39	0	30	0	1	1	0	0.375	29	13	107	1	0
37	40	0	30	0	1	1	0	0.375	11	13	107	1	0
38	1	0	10	0	0	0	0	0.2	81	14	107	0	1
38	2	0	25	0	0	0	0	0.5	100	14	107	0	1
38	3	0	25	0	0	1	0	0.3125	91	14	107	0	1
38	4	0	20	0	0	1	0	0.25	100	14	107	0	1
38	5	0	20	0	0	1	0	0.25	100	14	107	0	1
38	6	0	25	0	0	1	0	0.3125	0	14	107	0	1
38	7	0	20	1	0	1	0	0.25	42	14	107	0	1
38	8	0	20	0	0	1	0	0.25	2	14	107	0	1
38	9	0	20	0	0	1	0	0.25	53	14	107	0	1
38	10	0	25	1	0	1	0	0.3125	0	14	107	0	1
38	11	0	25	0	0	1	0	0.3125	85	14	107	0	1
38	12	0	15	0	0	1	0	0.1875	100	14	107	0	1
38	13	0	13	1	0	1	0	0.1625	71	14	107	0	1
38	14	0	13	0	0	1	0	0.1625	78	14	107	0	1
38	15	0	15	0	0	1	0	0.1875	0	14	107	0	1
38	16	0	15	0	0	1	0	0.1875	30	14	107	0	1
38	17	0	10	0	0	1	0	0.125	97	14	107	0	1
38	18	0	15	1	0	1	0	0.1875	80	14	107	0	1
38	19	0	10	1	0	1	0	0.125	90	14	107	0	1
38	20	0	10	0	0	1	0	0.125	56	14	107	0	1
38	21	0	51	0	1	1	0	0.6375	76	14	107	1	1
38	22	0	50	0	1	0	0	1	65	14	107	0	1
38	23	10	2	1	1	0	0.2	0.04	50	14	107	0	1
38	24	8	5	0	1	0	0.16	0.1	60	14	107	0	1
38	25	10	20	0	1	0	0.2	0.4	43	14	107	0	1
38	26	10	40	0	1	0	0.2	0.8	50	14	107	0	1
38	27	-6	44	0	1	0	-0.12	0.88	35	14	107	0	1
38	28	-5	45	1	1	0	-0.1	0.9	68	14	107	0	1
38	29	-5	45	0	1	0	-0.1	0.9	25	14	107	0	1
38	30	-2	48	0	1	0	-0.04	0.96	31	14	107	0	1
38	31	0	50	0	1	0	0	1	3	14	107	0	1
38	32	0	50	0	1	0	0	1	56	14	107	0	1
38	33	0	50	0	1	0	0	1	9	14	107	0	1
38	34	0	50	0	1	0	0	1	0	14	107	0	1
38	35	0	50	0	1	0	0	1	37	14	107	0	1
38	36	0	50	0	1	0	0	1	6	14	107	0	1
38	37	0	50	0	1	0	0	1	92	14	107	0	1
38	38	0	50	0	1	0	0	1	51	14	107	0	1
38	39	0	50	0	1	0	0	1	13	14	107	0	1
38	40	0	50	0	1	0	0	1	0	14	107	0	1
39	1	0	42	0	0	0	0	0.84	87	13	107	0	1
39	2	1	9	0	0	0	0.02	0.18	18	13	107	0	1
39	3	0	45	1	0	0	0	0.9	90	13	107	0	1
39	4	1	45	0	0	0	0.02	0.9	84	13	107	0	1
39	5	-5	5	0	0	0	-0.1	0.1	33	13	107	0	1
39	6	1	40	0	0	0	0.02	0.8	14	13	107	0	1
39	7	0	45	0	0	0	0	0.9	63	13	107	0	1
39	8	0	35	1	0	0	0	0.7	84	13	107	0	1
39	9	0	35	1	0	0	0	0.7	65	13	107	0	1
39	10	0	25	0	0	0	0	0.5	7	13	107	0	1
39	11	-1	10	1	0	0	-0.02	0.2	77	13	107	0	1
39	12	0	50	0	0	0	0	1	100	13	107	0	1
39	13	10	40	0	0	0	0.2	0.8	45	13	107	0	1
39	14	5	40	0	0	0	0.1	0.8	43	13	107	0	1
39	15	0	45	0	0	0	0	0.9	23	13	107	0	1
39	16	10	40	0	0	0	0.2	0.8	41	13	107	0	1
39	17	4	45	0	0	0	0.08	0.9	9	13	107	0	1
39	18	8	0	0	0	0	0.16	0	6	13	107	0	1
39	19	6	10	0	0	0	0.12	0.2	40	13	107	0	1
39	20	5	15	0	0	0	0.1	0.3	13	13	107	0	1
39	21	0	0	0	1	0	0	0	46	13	107	0	1
39	22	6	0	0	1	0	0.12	0	70	13	107	0	1
39	23	0	75	0	1	1	0	0.9375	3	13	107	1	1
39	24	0	50	0	1	0	0	1	95	13	107	0	1
39	25	0	40	0	1	0	0	0.8	59	13	107	0	1
39	26	0	50	0	1	0	0	1	2	13	107	0	1
39	27	0	50	0	1	0	0	1	38	13	107	0	1
39	28	0	50	0	1	0	0	1	2	13	107	0	1
39	29	0	50	0	1	0	0	1	66	13	107	0	1
39	30	0	50	0	1	0	0	1	12	13	107	0	1
39	31	0	50	0	1	0	0	1	37	13	107	0	1
39	32	0	50	0	1	0	0	1	24	13	107	0	1
39	33	0	50	1	1	0	0	1	86	13	107	0	1
39	34	0	50	0	1	0	0	1	100	13	107	0	1
39	35	0	50	0	1	0	0	1	35	13	107	0	1
39	36	0	50	0	1	0	0	1	100	13	107	0	1
39	37	0	50	0	1	0	0	1	100	13	107	0	1
39	38	0	50	0	1	0	0	1	78	13	107	0	1
39	39	0	50	0	1	0	0	1	29	13	107	0	1
39	40	0	50	0	1	0	0	1	11	13	107	0	1
40	1	10	19	0	0	1	0.125	0.2375	31	14	107	0	0
40	2	10	50	0	0	1	0.125	0.625	50	14	107	0	0
40	3	10	0	0	0	0	0.2	0	41	14	107	0	0
40	4	10	0	0	0	0	0.2	0	50	14	107	0	0
40	5	6	0	0	0	0	0.12	0	70	14	107	0	0
40	6	-10	40	0	0	0	-0.2	0.8	50	14	107	0	0
40	7	-10	0	1	0	0	-0.2	0	92	14	107	0	0
40	8	-10	0	0	0	0	-0.2	0	52	14	107	0	0
40	9	-10	0	0	0	0	-0.2	0	100	14	107	0	0
40	10	-10	0	1	0	0	-0.2	0	50	14	107	0	0
40	11	0	0	0	0	0	0	0	85	14	107	0	0
40	12	0	0	0	0	0	0	0	100	14	107	0	0
40	13	0	0	1	0	0	0	0	71	14	107	0	0
40	14	0	0	0	0	0	0	0	78	14	107	0	0
40	15	0	0	0	0	0	0	0	0	14	107	0	0
40	16	0	0	0	0	0	0	0	30	14	107	0	0
40	17	0	0	0	0	0	0	0	97	14	107	0	0
40	18	0	0	1	0	0	0	0	80	14	107	0	0
40	19	0	50	1	0	0	0	1	90	14	107	0	0
40	20	0	0	0	0	0	0	0	56	14	107	0	0
40	21	0	10	0	1	0	0	0.2	76	14	107	0	0
40	22	0	10	0	1	1	0	0.125	65	14	107	1	0
40	23	0	10	1	1	1	0	0.125	100	14	107	1	0
40	24	0	10	0	1	1	0	0.125	100	14	107	1	0
40	25	0	10	0	1	1	0	0.125	93	14	107	1	0
40	26	0	10	0	1	1	0	0.125	100	14	107	1	0
40	27	0	10	0	1	1	0	0.125	5	14	107	1	0
40	28	0	10	1	1	1	0	0.125	43	14	107	1	0
40	29	0	10	0	1	1	0	0.125	0	14	107	1	0
40	30	0	10	0	1	1	0	0.125	21	14	107	1	0
40	31	0	10	0	1	1	0	0.125	3	14	107	1	0
40	32	0	15	0	1	1	0	0.1875	56	14	107	1	0
40	33	0	20	0	1	1	0	0.25	9	14	107	1	0
40	34	0	10	0	1	1	0	0.125	0	14	107	1	0
40	35	0	10	0	1	1	0	0.125	37	14	107	1	0
40	36	0	10	0	1	1	0	0.125	6	14	107	1	0
40	37	0	10	0	1	1	0	0.125	92	14	107	1	0
40	38	0	10	0	1	1	0	0.125	51	14	107	1	0
40	39	0	10	0	1	1	0	0.125	13	14	107	1	0
40	40	0	70	0	1	1	0	0.875	0	14	107	1	0
41	1	0	25	0	0	0	0	0.5	87	13	107	0	0
41	2	0	10	0	0	0	0	0.2	23	13	107	0	0
41	3	-2	10	1	0	1	-0.025	0.125	100	13	107	0	0
41	4	0	50	0	0	1	0	0.625	89	13	107	0	0
41	5	0	5	0	0	0	0	0.1	8	13	107	0	0
41	6	-5	50	0	0	1	-0.0625	0.625	44	13	107	0	0
41	7	0	10	0	0	0	0	0.2	63	13	107	0	0
41	8	0	20	1	0	0	0	0.4	84	13	107	0	0
41	9	0	40	1	0	0	0	0.8	65	13	107	0	0
41	10	0	10	0	0	0	0	0.2	7	13	107	0	0
41	11	0	40	1	0	0	0	0.8	72	13	107	0	0
41	12	0	50	0	0	0	0	1	100	13	107	0	0
41	13	0	50	0	0	0	0	1	95	13	107	0	0
41	14	0	1	0	0	0	0	0.02	68	13	107	0	0
41	15	0	40	0	0	1	0	0.5	23	13	107	0	0
41	16	0	1	0	0	0	0	0.02	91	13	107	0	0
41	17	0	40	0	0	1	0	0.5	29	13	107	0	0
41	18	0	10	0	0	0	0	0.2	46	13	107	0	0
41	19	0	80	0	0	1	0	1	70	13	107	0	0
41	20	0	1	0	0	0	0	0.02	38	13	107	0	0
41	21	0	10	0	1	1	0	0.125	46	13	107	1	0
41	22	0	70	0	1	1	0	0.875	100	13	107	1	0
41	23	0	10	0	1	0	0	0.2	3	13	107	0	0
41	24	0	80	0	1	1	0	1	95	13	107	1	0
41	25	0	80	0	1	1	0	1	59	13	107	1	0
41	26	0	0	0	1	0	0	0	2	13	107	0	0
41	27	0	0	0	1	0	0	0	38	13	107	0	0
41	28	0	20	0	1	0	0	0.4	2	13	107	0	0
41	29	0	0	0	1	0	0	0	66	13	107	0	0
41	30	0	0	0	1	0	0	0	12	13	107	0	0
41	31	0	50	0	1	0	0	1	37	13	107	0	0
41	32	0	1	0	1	0	0	0.02	24	13	107	0	0
41	33	0	50	1	1	0	0	1	86	13	107	0	0
41	34	10	0	0	1	0	0.2	0	50	13	107	0	0
41	35	0	20	0	1	0	0	0.4	35	13	107	0	0
41	36	10	40	0	1	0	0.2	0.8	50	13	107	0	0
41	37	10	40	0	1	0	0.2	0.8	50	13	107	0	0
41	38	0	50	0	1	0	0	1	78	13	107	0	0
41	39	0	0	0	1	0	0	0	29	13	107	0	0
41	40	-10	40	0	1	0	-0.2	0.8	61	13	107	0	0
42	1	-6	44	0	0	0	-0.12	0.88	100	14	107	0	0
42	2	10	40	0	0	0	0.2	0.8	50	14	107	0	0
42	3	7	43	0	0	0	0.14	0.86	56	14	107	0	0
42	4	-2	48	0	0	0	-0.04	0.96	100	14	107	0	0
42	5	0	50	0	0	0	0	1	100	14	107	0	0
42	6	-10	12	0	0	0	-0.2	0.24	50	14	107	0	0
42	7	0	24	1	0	0	0	0.48	42	14	107	0	0
42	8	0	50	0	0	0	0	1	2	14	107	0	0
42	9	9	41	0	0	0	0.18	0.82	8	14	107	0	0
42	10	-10	1	1	0	0	-0.2	0.02	50	14	107	0	0
42	11	0	50	0	0	0	0	1	85	14	107	0	0
42	12	0	50	0	0	0	0	1	100	14	107	0	0
42	13	6	44	1	0	0	0.12	0.88	41	14	107	0	0
42	14	6	44	0	0	0	0.12	0.88	48	14	107	0	0
42	15	-10	40	0	0	0	-0.2	0.8	50	14	107	0	0
42	16	0	50	0	0	0	0	1	30	14	107	0	0
42	17	0	50	0	0	0	0	1	97	14	107	0	0
42	18	0	0	1	0	0	0	0	80	14	107	0	0
42	19	0	50	1	0	0	0	1	90	14	107	0	0
42	20	0	50	0	0	0	0	1	56	14	107	0	0
42	21	0	50	0	1	0	0	1	76	14	107	0	0
42	22	0	42	0	1	0	0	0.84	65	14	107	0	0
42	23	1	49	1	1	0	0.02	0.98	95	14	107	0	0
42	24	0	50	0	1	0	0	1	100	14	107	0	0
42	25	0	50	0	1	0	0	1	93	14	107	0	0
42	26	5	45	0	1	0	0.1	0.9	75	14	107	0	0
42	27	-10	40	0	1	0	-0.2	0.8	55	14	107	0	0
42	28	0	49	1	1	0	0	0.98	43	14	107	0	0
42	29	0	0	0	1	0	0	0	0	14	107	0	0
42	30	0	50	0	1	0	0	1	21	14	107	0	0
42	31	0	50	0	1	0	0	1	3	14	107	0	0
42	32	0	50	0	1	0	0	1	56	14	107	0	0
42	33	0	50	0	1	0	0	1	9	14	107	0	0
42	34	-10	40	0	1	0	-0.2	0.8	50	14	107	0	0
42	35	6	43	0	1	0	0.12	0.86	7	14	107	0	0
42	36	0	25	0	1	0	0	0.5	6	14	107	0	0
42	37	0	50	0	1	0	0	1	92	14	107	0	0
42	38	6	44	0	1	0	0.12	0.88	21	14	107	0	0
42	39	0	50	0	1	0	0	1	13	14	107	0	0
42	40	-7	43	0	1	0	-0.14	0.86	35	14	107	0	0
43	1	10	0	0	1	1	0.125	0	50	15	108	1	1
43	2	0	0	1	1	0	0	0	36	15	108	0	1
43	3	0	10	0	1	0	0	0.2	48	15	108	0	1
43	4	-3	20	0	1	0	-0.06	0.4	49	15	108	0	1
43	5	0	15	0	1	0	0	0.3	98	15	108	0	1
43	6	0	15	0	1	1	0	0.1875	67	15	108	1	1
43	7	0	10	0	1	1	0	0.125	24	15	108	1	1
43	8	0	50	1	1	0	0	1	100	15	108	0	1
43	9	0	50	0	1	0	0	1	34	15	108	0	1
43	10	0	50	0	1	0	0	1	97	15	108	0	1
43	11	0	0	1	1	0	0	0	61	15	108	0	1
43	12	0	0	1	1	0	0	0	92	15	108	0	1
43	13	0	2	1	1	0	0	0.04	44	15	108	0	1
43	14	0	10	0	1	0	0	0.2	29	15	108	0	1
43	15	0	10	0	1	1	0	0.125	66	15	108	1	1
43	16	10	10	0	1	0	0.2	0.2	50	15	108	0	1
43	17	0	10	0	1	0	0	0.2	69	15	108	0	1
43	18	-10	0	1	1	0	-0.2	0	76	15	108	0	1
43	19	0	50	0	1	0	0	1	100	15	108	0	1
43	20	0	10	0	1	0	0	0.2	12	15	108	0	1
43	21	0	10	0	0	0	0	0.2	74	15	108	0	1
43	22	0	0	0	0	1	0	0	100	15	108	0	1
43	23	0	0	1	0	1	0	0	100	15	108	0	1
43	24	0	10	0	0	1	0	0.125	32	15	108	0	1
43	25	0	50	0	0	0	0	1	41	15	108	0	1
43	26	0	50	0	0	0	0	1	74	15	108	0	1
43	27	0	35	0	0	0	0	0.7	34	15	108	0	1
43	28	0	30	0	0	0	0	0.6	81	15	108	0	1
43	29	0	0	1	0	0	0	0	33	15	108	0	1
43	30	0	50	1	0	0	0	1	100	15	108	0	1
43	31	0	50	0	0	0	0	1	100	15	108	0	1
43	32	0	10	0	0	0	0	0.2	65	15	108	0	1
43	33	0	60	1	0	1	0	0.75	100	15	108	0	1
43	34	0	60	0	0	1	0	0.75	80	15	108	0	1
43	35	0	50	1	0	0	0	1	100	15	108	0	1
43	36	0	50	0	0	0	0	1	65	15	108	0	1
43	37	0	30	0	0	0	0	0.6	23	15	108	0	1
43	38	0	30	0	0	0	0	0.6	20	15	108	0	1
43	39	0	30	0	0	0	0	0.6	31	15	108	0	1
43	40	0	20	0	0	0	0	0.4	100	15	108	0	1
44	1	0	30	0	1	0	0	0.6	27	16	108	0	1
44	2	0	80	0	1	1	0	1	77	16	108	1	1
44	3	0	50	0	1	0	0	1	24	16	108	0	1
44	4	0	5	0	1	0	0	0.1	67	16	108	0	1
44	5	0	70	0	1	1	0	0.875	22	16	108	1	1
44	6	0	50	0	1	0	0	1	68	16	108	0	1
44	7	0	45	0	1	0	0	0.9	34	16	108	0	1
44	8	0	45	0	1	0	0	0.9	8	16	108	0	1
44	9	0	45	0	1	0	0	0.9	13	16	108	0	1
44	10	0	25	0	1	0	0	0.5	38	16	108	0	1
44	11	0	25	0	1	0	0	0.5	53	16	108	0	1
44	12	0	25	0	1	0	0	0.5	59	16	108	0	1
44	13	8	2	0	1	0	0.16	0.04	7	16	108	0	1
44	14	4	26	0	1	1	0.05	0.325	80	16	108	1	1
44	15	10	70	0	1	1	0.125	0.875	50	16	108	1	1
44	16	0	50	0	1	0	0	1	31	16	108	0	1
44	17	0	10	0	1	0	0	0.2	92	16	108	0	1
44	18	0	40	0	1	0	0	0.8	100	16	108	0	1
44	19	0	40	0	1	0	0	0.8	92	16	108	0	1
44	20	0	15	0	1	0	0	0.3	74	16	108	0	1
44	21	0	40	1	0	1	0	0.5	80	16	108	0	1
44	22	0	60	0	0	1	0	0.75	80	16	108	0	1
44	23	0	25	0	0	0	0	0.5	41	16	108	0	1
44	24	0	50	0	0	0	0	1	68	16	108	0	1
44	25	0	25	0	0	0	0	0.5	26	16	108	0	1
44	26	0	45	0	0	0	0	0.9	99	16	108	0	1
44	27	0	25	1	0	0	0	0.5	84	16	108	0	1
44	28	0	25	0	0	0	0	0.5	26	16	108	0	1
44	29	0	10	0	0	0	0	0.2	27	16	108	0	1
44	30	6	40	0	0	1	0.075	0.5	52	16	108	0	1
44	31	0	50	0	0	0	0	1	92	16	108	0	1
44	32	0	10	0	0	0	0	0.2	32	16	108	0	1
44	33	0	10	0	0	0	0	0.2	27	16	108	0	1
44	34	0	55	0	0	1	0	0.6875	99	16	108	0	1
44	35	7	10	0	0	0	0.14	0.2	65	16	108	0	1
44	36	0	40	0	0	1	0	0.5	6	16	108	0	1
44	37	4	30	1	0	1	0.05	0.375	80	16	108	0	1
44	38	0	20	0	0	1	0	0.25	17	16	108	0	1
44	39	0	30	1	0	1	0	0.375	88	16	108	0	1
44	40	0	60	0	0	1	0	0.75	83	16	108	0	1
45	1	0	5	0	1	0	0	0.1	100	15	108	0	1
45	2	0	8	1	1	1	0	0.1	36	15	108	1	1
45	3	0	5	0	1	1	0	0.0625	48	15	108	1	1
45	4	0	20	0	1	0	0	0.4	34	15	108	0	1
45	5	0	10	0	1	0	0	0.2	98	15	108	0	1
45	6	0	25	0	1	0	0	0.5	67	15	108	0	1
45	7	0	10	0	1	0	0	0.2	24	15	108	0	1
45	8	0	50	1	1	0	0	1	100	15	108	0	1
45	9	0	20	0	1	0	0	0.4	34	15	108	0	1
45	10	0	50	0	1	0	0	1	97	15	108	0	1
45	11	0	25	1	1	0	0	0.5	61	15	108	0	1
45	12	6	0	1	1	0	0.12	0	62	15	108	0	1
45	13	0	2	1	1	0	0	0.04	44	15	108	0	1
45	14	0	20	0	1	0	0	0.4	29	15	108	0	1
45	15	0	10	0	1	0	0	0.2	66	15	108	0	1
45	16	0	0	0	1	0	0	0	100	15	108	0	1
45	17	0	50	0	1	1	0	0.625	69	15	108	1	1
45	18	0	4	1	1	0	0	0.08	26	15	108	0	1
45	19	0	0	0	1	0	0	0	100	15	108	0	1
45	20	0	5	0	1	0	0	0.1	12	15	108	0	1
45	21	0	10	0	0	0	0	0.2	74	15	108	0	1
45	22	0	50	0	0	0	0	1	100	15	108	0	1
45	23	0	50	1	0	0	0	1	100	15	108	0	1
45	24	0	6	0	0	0	0	0.12	32	15	108	0	1
45	25	0	30	0	0	1	0	0.375	41	15	108	0	1
45	26	0	70	0	0	1	0	0.875	74	15	108	0	1
45	27	0	6	0	0	0	0	0.12	34	15	108	0	1
45	28	0	50	0	0	0	0	1	81	15	108	0	1
45	29	0	2	1	0	0	0	0.04	33	15	108	0	1
45	30	0	50	1	0	0	0	1	100	15	108	0	1
45	31	10	3	0	0	0	0.2	0.06	50	15	108	0	1
45	32	10	5	0	0	0	0.2	0.1	15	15	108	0	1
45	33	10	5	1	0	0	0.2	0.1	50	15	108	0	1
45	34	10	5	0	0	0	0.2	0.1	30	15	108	0	1
45	35	10	0	1	0	0	0.2	0	50	15	108	0	1
45	36	0	10	0	0	0	0	0.2	65	15	108	0	1
45	37	0	20	0	0	0	0	0.4	23	15	108	0	1
45	38	0	5	0	0	0	0	0.1	20	15	108	0	1
45	39	0	3	0	0	0	0	0.06	31	15	108	0	1
45	40	10	1	0	0	0	0.2	0.02	50	15	108	0	1
46	1	2	63	0	1	1	0.025	0.7875	17	16	108	1	1
46	2	1	37	0	1	0	0.02	0.74	72	16	108	0	1
46	3	1	40	0	1	0	0.02	0.8	19	16	108	0	1
46	4	1	39	0	1	0	0.02	0.78	62	16	108	0	1
46	5	0	41	0	1	0	0	0.82	22	16	108	0	1
46	6	1	70	0	1	1	0.0125	0.875	63	16	108	1	1
46	7	0	40	0	1	0	0	0.8	34	16	108	0	1
46	8	1	65	0	1	1	0.0125	0.8125	3	16	108	1	1
46	9	0	38	0	1	0	0	0.76	13	16	108	0	1
46	10	1	71	0	1	1	0.0125	0.8875	33	16	108	1	1
46	11	0	37	0	1	0	0	0.74	53	16	108	0	1
46	12	0	42	0	1	0	0	0.84	59	16	108	0	1
46	13	0	35	0	1	0	0	0.7	47	16	108	0	1
46	14	0	38	0	1	0	0	0.76	100	16	108	0	1
46	15	1	28	0	1	0	0.02	0.56	95	16	108	0	1
46	16	1	28	0	1	0	0.02	0.56	26	16	108	0	1
46	17	0	28	0	1	0	0	0.56	92	16	108	0	1
46	18	2	60	0	1	1	0.025	0.75	90	16	108	1	1
46	19	0	37	0	1	0	0	0.74	92	16	108	0	1
46	20	0	28	0	1	0	0	0.56	74	16	108	0	1
46	21	0	37	1	0	0	0	0.74	80	16	108	0	1
46	22	2	38	0	0	0	0.04	0.76	70	16	108	0	1
46	23	0	35	0	0	0	0	0.7	41	16	108	0	1
46	24	0	36	0	0	0	0	0.72	68	16	108	0	1
46	25	1	38	0	0	0	0.02	0.76	21	16	108	0	1
46	26	0	36	0	0	0	0	0.72	99	16	108	0	1
46	27	0	37	1	0	0	0	0.74	84	16	108	0	1
46	28	0	39	0	0	0	0	0.78	26	16	108	0	1
46	29	0	36	0	0	0	0	0.72	27	16	108	0	1
46	30	0	37	0	0	0	0	0.74	82	16	108	0	1
46	31	0	36	0	0	0	0	0.72	92	16	108	0	1
46	32	0	36	0	0	0	0	0.72	32	16	108	0	1
46	33	0	65	0	0	1	0	0.8125	27	16	108	0	1
46	34	0	35	0	0	0	0	0.7	99	16	108	0	1
46	35	1	64	0	0	1	0.0125	0.8	95	16	108	0	1
46	36	0	36	0	0	0	0	0.72	6	16	108	0	1
46	37	0	36	1	0	0	0	0.72	100	16	108	0	1
46	38	0	38	0	0	0	0	0.76	17	16	108	0	1
46	39	0	36	1	0	0	0	0.72	88	16	108	0	1
46	40	0	38	0	0	0	0	0.76	83	16	108	0	1
47	1	0	20	0	1	0	0	0.4	100	15	108	0	0
47	2	2	10	1	1	0	0.04	0.2	26	15	108	0	0
47	3	0	5	0	1	0	0	0.1	48	15	108	0	0
47	4	2	20	0	1	1	0.025	0.25	24	15	108	1	0
47	5	6	30	0	1	1	0.075	0.375	68	15	108	1	0
47	6	0	10	0	1	0	0	0.2	67	15	108	0	0
47	7	3	10	0	1	0	0.06	0.2	9	15	108	0	0
47	8	7	30	1	1	1	0.0875	0.375	65	15	108	1	0
47	9	1	10	0	1	1	0.0125	0.125	29	15	108	1	0
47	10	6	10	0	1	1	0.075	0.125	67	15	108	1	0
47	11	0	10	1	1	1	0	0.125	61	15	108	1	0
47	12	0	15	1	1	1	0	0.1875	92	15	108	1	0
47	13	2	15	1	1	1	0.025	0.1875	34	15	108	1	0
47	14	0	20	0	1	1	0	0.25	29	15	108	1	0
47	15	0	10	0	1	0	0	0.2	66	15	108	0	0
47	16	2	10	0	1	1	0.025	0.125	90	15	108	1	0
47	17	5	7	0	1	0	0.1	0.14	44	15	108	0	0
47	18	0	5	1	1	1	0	0.0625	26	15	108	1	0
47	19	6	20	0	1	1	0.075	0.25	70	15	108	1	0
47	20	1	20	0	1	1	0.0125	0.25	7	15	108	1	0
47	21	8	30	0	0	1	0.1	0.375	34	15	108	0	0
47	22	7	30	0	0	0	0.14	0.6	65	15	108	0	0
47	23	10	30	1	0	0	0.2	0.6	50	15	108	0	0
47	24	1	10	0	0	0	0.02	0.2	27	15	108	0	0
47	25	1	10	0	0	0	0.02	0.2	36	15	108	0	0
47	26	1	10	0	0	0	0.02	0.2	69	15	108	0	0
47	27	1	10	0	0	1	0.0125	0.125	29	15	108	0	0
47	28	2	10	0	0	1	0.025	0.125	71	15	108	0	0
47	29	1	10	1	0	1	0.0125	0.125	28	15	108	0	0
47	30	3	5	1	0	1	0.0375	0.0625	85	15	108	0	0
47	31	1	20	0	0	1	0.0125	0.25	95	15	108	0	0
47	32	1	20	0	0	1	0.0125	0.25	60	15	108	0	0
47	33	-2	15	1	0	0	-0.04	0.3	100	15	108	0	0
47	34	1	10	0	0	0	0.02	0.2	75	15	108	0	0
47	35	0	20	1	0	1	0	0.25	100	15	108	0	0
47	36	1	15	0	0	1	0.0125	0.1875	60	15	108	0	0
47	37	2	20	0	0	1	0.025	0.25	13	15	108	0	0
47	38	1	10	0	0	1	0.0125	0.125	15	15	108	0	0
47	39	2	10	0	0	1	0.025	0.125	21	15	108	0	0
47	40	5	10	0	0	1	0.0625	0.125	75	15	108	0	0
48	1	1	23	0	1	0	0.02	0.46	22	16	108	0	1
48	2	1	30	0	1	0	0.02	0.6	72	16	108	0	1
48	3	1	50	0	1	1	0.0125	0.625	19	16	108	1	1
48	4	2	60	0	1	1	0.025	0.75	57	16	108	1	1
48	5	1	25	0	1	0	0.02	0.5	17	16	108	0	1
48	6	-2	38	0	1	0	-0.04	0.76	78	16	108	0	1
48	7	0	70	0	1	1	0	0.875	34	16	108	1	1
48	8	0	10	0	1	0	0	0.2	8	16	108	0	1
48	9	0	75	0	1	1	0	0.9375	13	16	108	1	1
48	10	0	30	0	1	0	0	0.6	38	16	108	0	1
48	11	-2	30	0	1	1	-0.025	0.375	63	16	108	1	1
48	12	0	40	0	1	1	0	0.5	59	16	108	1	1
48	13	-1	30	0	1	1	-0.0125	0.375	52	16	108	1	1
48	14	0	15	0	1	0	0	0.3	100	16	108	0	1
48	15	0	20	0	1	0	0	0.4	100	16	108	0	1
48	16	1	25	0	1	1	0.0125	0.3125	26	16	108	1	1
48	17	3	37	0	1	1	0.0375	0.4625	77	16	108	1	1
48	18	0	15	0	1	0	0	0.3	100	16	108	0	1
48	19	0	20	0	1	1	0	0.25	92	16	108	1	1
48	20	0	20	0	1	1	0	0.25	74	16	108	1	1
48	21	0	25	1	0	0	0	0.5	80	16	108	0	1
48	22	0	30	0	0	0	0	0.6	80	16	108	0	1
48	23	0	40	0	0	1	0	0.5	41	16	108	0	1
48	24	0	50	0	0	1	0	0.625	68	16	108	0	1
48	25	0	35	0	0	1	0	0.4375	26	16	108	0	1
48	26	0	60	0	0	1	0	0.75	99	16	108	0	1
48	27	0	37	1	0	1	0	0.4625	84	16	108	0	1
48	28	0	20	0	0	1	0	0.25	26	16	108	0	1
48	29	-1	50	0	0	1	-0.0125	0.625	32	16	108	0	1
48	30	0	15	0	0	0	0	0.3	82	16	108	0	1
48	31	0	43	0	0	1	0	0.5375	92	16	108	0	1
48	32	0	27	0	0	1	0	0.3375	32	16	108	0	1
48	33	0	10	0	0	0	0	0.2	27	16	108	0	1
48	34	3	9	0	0	0	0.06	0.18	84	16	108	0	1
48	35	0	5	0	0	0	0	0.1	100	16	108	0	1
48	36	0	25	0	0	0	0	0.5	6	16	108	0	1
48	37	0	2	1	0	0	0	0.04	100	16	108	0	1
48	38	0	15	0	0	0	0	0.3	17	16	108	0	1
48	39	1	30	1	0	0	0.02	0.6	83	16	108	0	1
48	40	0	25	0	0	0	0	0.5	83	16	108	0	1
49	1	10	25	0	1	1	0.125	0.3125	39	17	109	1	1
49	2	10	70	0	1	1	0.125	0.875	15	17	109	1	1
49	3	10	35	0	1	0	0.2	0.7	34	17	109	0	1
49	4	10	40	0	1	0	0.2	0.8	50	17	109	0	1
49	5	10	35	0	1	0	0.2	0.7	50	17	109	0	1
49	6	10	20	0	1	0	0.2	0.4	38	17	109	0	1
49	7	10	20	0	1	1	0.125	0.25	15	17	109	1	1
49	8	10	10	0	1	1	0.125	0.125	4	17	109	1	1
49	9	10	45	0	1	1	0.125	0.5625	50	17	109	1	1
49	10	0	50	0	1	0	0	1	78	17	109	0	1
49	11	8	12	0	1	0	0.16	0.24	38	17	109	0	1
49	12	8	50	0	1	1	0.1	0.625	60	17	109	1	1
49	13	0	50	0	1	0	0	1	100	17	109	0	1
49	14	0	50	0	1	0	0	1	77	17	109	0	1
49	15	0	50	0	1	0	0	1	68	17	109	0	1
49	16	0	50	0	1	0	0	1	7	17	109	0	1
49	17	10	25	0	1	0	0.2	0.5	50	17	109	0	1
49	18	5	5	0	1	0	0.1	0.1	6	17	109	0	1
49	19	10	20	0	1	1	0.125	0.25	50	17	109	1	1
49	20	10	60	0	1	1	0.125	0.75	41	17	109	1	1
49	21	10	10	0	0	0	0.2	0.2	17	17	109	0	1
49	22	0	5	0	0	0	0	0.1	32	17	109	0	1
49	23	5	5	0	0	0	0.1	0.1	12	17	109	0	1
49	24	10	20	0	0	0	0.2	0.4	23	17	109	0	1
49	25	10	28	0	0	0	0.2	0.56	50	17	109	0	1
49	26	0	0	0	0	0	0	0	26	17	109	0	1
49	27	0	40	1	0	0	0	0.8	85	17	109	0	1
49	28	0	2	0	0	0	0	0.04	29	17	109	0	1
49	29	10	70	0	0	1	0.125	0.875	28	17	109	0	1
49	30	10	40	0	0	0	0.2	0.8	50	17	109	0	1
49	31	10	30	0	0	0	0.2	0.6	50	17	109	0	1
49	32	8	40	1	0	0	0.16	0.8	60	17	109	0	1
49	33	0	30	0	0	0	0	0.6	93	17	109	0	1
49	34	0	5	0	0	0	0	0.1	30	17	109	0	1
49	35	10	19	0	0	1	0.125	0.2375	29	17	109	0	1
49	36	10	30	0	0	0	0.2	0.6	50	17	109	0	1
49	37	8	2	0	0	0	0.16	0.04	15	17	109	0	1
49	38	10	12	0	0	1	0.125	0.15	17	17	109	0	1
49	39	10	35	0	0	0	0.2	0.7	50	17	109	0	1
49	40	7	38	0	0	0	0.14	0.76	65	17	109	0	1
50	1	0	50	0	1	0	0	1	13	18	109	0	0
50	2	5	15	0	1	0	0.1	0.3	71	18	109	0	0
50	3	5	25	0	1	1	0.0625	0.3125	16	18	109	1	0
50	4	5	25	0	1	1	0.0625	0.3125	30	18	109	1	0
50	5	5	35	0	1	0	0.1	0.7	69	18	109	0	0
50	6	5	15	0	1	1	0.0625	0.1875	6	18	109	1	0
50	7	5	15	0	1	1	0.0625	0.1875	9	18	109	1	0
50	8	0	40	0	1	1	0	0.5	65	18	109	1	0
50	9	2	30	1	1	0	0.04	0.6	48	18	109	0	0
50	10	5	25	0	1	0	0.1	0.5	1	18	109	0	0
50	11	0	5	0	1	0	0	0.1	23	18	109	0	0
50	12	4	55	0	1	1	0.05	0.6875	80	18	109	1	0
50	13	0	10	0	1	0	0	0.2	24	18	109	0	0
50	14	0	50	1	1	1	0	0.625	64	18	109	1	0
50	15	0	25	0	1	1	0	0.3125	22	18	109	1	0
50	16	0	40	0	1	0	0	0.8	84	18	109	0	0
50	17	0	15	0	1	0	0	0.3	20	18	109	0	0
50	18	0	25	0	1	0	0	0.5	17	18	109	0	0
50	19	0	30	0	1	1	0	0.375	45	18	109	1	0
50	20	0	40	0	1	0	0	0.8	45	18	109	0	0
50	21	0	15	1	0	1	0	0.1875	55	18	109	0	0
50	22	0	15	0	0	1	0	0.1875	51	18	109	0	0
50	23	5	20	0	0	0	0.1	0.4	1	18	109	0	0
50	24	5	15	1	0	0	0.1	0.3	75	18	109	0	0
50	25	5	5	0	0	0	0.1	0.1	51	18	109	0	0
50	26	0	40	1	0	1	0	0.5	84	18	109	0	0
50	27	0	45	1	0	1	0	0.5625	99	18	109	0	0
50	28	0	5	0	0	1	0	0.0625	8	18	109	0	0
50	29	0	50	0	0	1	0	0.625	66	18	109	0	0
50	30	0	15	1	0	0	0	0.3	60	18	109	0	0
50	31	0	40	0	0	0	0	0.8	88	18	109	0	0
50	32	0	10	0	0	0	0	0.2	24	18	109	0	0
50	33	0	30	0	0	0	0	0.6	64	18	109	0	0
50	34	0	1	0	0	0	0	0.02	16	18	109	0	0
50	35	0	45	1	0	1	0	0.5625	79	18	109	0	0
50	36	0	5	0	0	1	0	0.0625	10	18	109	0	0
50	37	0	50	0	0	1	0	0.625	54	18	109	0	0
50	38	0	20	1	0	0	0	0.4	57	18	109	0	0
50	39	5	15	0	0	0	0.1	0.3	46	18	109	0	0
[truncated: 2,321 more rows]
