# Supplementary material for: Who Cries Wolf, and When? Manipulation of Perceived Threats to Preserve Rank in Cooperative Groups
Source: PLoS One. 2013 Sep 12;8(9):e73863. doi: 10.1371/journal.pone.0073863 (PMC3772075; doi:10.1371/journal.pone.0073863)
Supplement: Protocol S1 — DO-file of data analysis used in STATA. (DO) [file pone.0073863.s011.doc]

*This file includes the commands to replicate the main results (Tables 1-3) in Barclay & Benard's "Who Cries Wolf, and When? Manipulation of Perceived Threats to Preserve Rank in Cooperative Groups"
*Note that proportions are converted to percents (x 100) in the paper

*Study 1 (Data: BarclayBenard_PLOSONE_Study1)
*Variable definitions: high_rank = rank (1 = high), sub_perc_threat_0100 = threat level from participant's perspective (factoring out their own manipulation)
*Table 1, column 1: Proportion invested in contribution
gllamm prop_contributed sub_perc_threat_0100 period high_rank if period > 0, i(id  group_id)  adapt allc
*Table 1, column 2: Proportion of endowment invested in manipulation
gllamm propr_spent_inc_threat  period high_rank if period > 0, i(id  group_id)  adapt allc nip(10)

*Study 2 (Data: BarclayBenard_PLOSONE_Study2)
*Variable definitions: high_status = rank (1 = high), can_supplant = contestability (1 = contestable rank condition), subpercthreat_0100 = threat level from participant's perspective (factoring out their own manipulation)
*Table 2, column 1: Proportion invested in contribution
gllamm prop_contributed subpercthreat_0100 period high_status can_supplant cansupxhighstatus if period > 0, i(id  group_id)  adapt allc
*Table 2, column 2: Proportion of endowment invested in manipulation
gllamm prop_endow_threat  period high_status can_supplant cansupxhighstatus if period > 0, i(id  group_id)  adapt allc nip(10)

*Study 3 (Data: BarclayBenard_PLOSONE_Study3)
*Variable definitions: high_status = rank (1 = high), power_condition = Extra Power condition (1 = Extra Paower condition), sub_perc_threat_0100 = threat level from participant's perspective (factoring out their own manipulation)
*Table 3, column 1: Proportion invested in manipulation, no interaction
gllamm prop_endow_threat high_status power_condition round   if round > 0, i(id  group_id) nip(14) adapt 

*Table 3, column 2: Proportion of endowment invested in manipulation, interaction 
gllamm prop_endow_threat high_status power_condition round   powerconditionxstatus  if round > 0, i(id  group_id) nip(14) adapt 

*Table 3, column 3: Proportion of endowment invested in contribution
gllamm prop_contributed high_status power_condition sub_perc_threat_0100 round   powerconditionxstatus if round > 0, i(id  group_id) nip(14) adapt 
